# Supplementary material for: Transcriptomic profiling of the developing brain revealed cell-type and brain-region specificity in a mouse model of prenatal stress
Source: BMC Genomics. 2023 Feb 24;24:86. doi: 10.1186/s12864-023-09186-8 (PMC9951484; doi:10.1186/s12864-023-09186-8)
Supplement: Supplementary file 6 — Additional file 6. Table S1. Protocol for mouse model of prenatal stress. [file 12864_2023_9186_MOESM6_ESM.xlsx]

## Sheet: Table S1
Table S1: Protocol for mouse model of prenatal stress.
Date		Chronic unexpected mild stress (CUMS)
*E0.5
*E1.5	E8.5	11:10-12:00	15:00-15:30		17:00:00
		**Fox smell	Tube restraint		Light overnight
*E2.5	E9.5	9:10-10:00	14:00-14:20
		**Fox smell	Tube restraint
*E3.5	E10.5	9:30-10:00	11:00:00	16:30-17:00	17:30:00
		Tube restraint	Wet bedding	**Fox smell	Light overnight
*E4.5	E11.5	10:00-10:45	11:30-12:00
		**Fox smell	Tube restraint
E5.5	E12.5	14:00:00	16:00-16:30	15:00-16:00	17:00:00
		Wet bedding	Tube restraint	**Fox smell	Light overnight
E6.5	E13.5	9:30-11:00		12:15-12:45
		**Fox smell		Tube restraint
E7.5	E14.5	09:30:00	14:30-15:00	15:10-16:00	17:00:00
		Wet bedding	Tube restraint	**Fox smell	Light overnight
*No treatment was applied on indicated day
**diluted 2,4,5-Trimethylthiazole
