# Supplementary material for: Transcriptomic profiling of the developing brain revealed cell-type and brain-region specificity in a mouse model of prenatal stress
Source: BMC Genomics. 2023 Feb 24;24:86. doi: 10.1186/s12864-023-09186-8 (PMC9951484; doi:10.1186/s12864-023-09186-8)
Supplement: Supplementary file 7 — Additional file 7. Table S2. RNA-seq QC, N=9 control, 7 stress. [file 12864_2023_9186_MOESM7_ESM.xlsx]

## Sheet: RNAseq
Table S2: RNA-seq QC, N=9 control, 7 stress.
condition	genotype	gender	age	tissue	Library name	Litter Number	RNA-kit	Sequencer	Sequencing type	R1_reads	R1_GC%	R1_deduplicate	R2_reads	R2_GC%	R2_deduplicate	map rate	assign	assign rate
control	C57	F	E15.5	half_whole_brain	RNA-seq_Co_F36	21	Rnase-Lipid-Tissue	BGISEQ-500	PE100	33866431	48	0.5695	33866431	48	0.5708	0.951	27484739	0.811563
control	C57	F	E15.5	half_whole_brain	RNA-seq_Co_F37	21	Rnase-Lipid-Tissue	BGISEQ-500	PE100	35117033	48	0.563	35117033	48	0.5635	0.952	28475812	0.810883
control	C57	M	E15.5	half_whole_brain	RNA-seq_Co_M30	21	Rnase-Lipid-Tissue	BGISEQ-500	PE100	33955435	48	0.5674	33955435	48	0.5689	0.952	27568437	0.811901
control	C57	M	E15.5	half_whole_brain	RNA-seq_Co_M31	21	Rnase-Lipid-Tissue	BGISEQ-500	PE100	35152289	47	0.5689	35152289	48	0.5696	0.951	28473789	0.810012
stress	C57	F	E15.5	half_whole_brain	RNA-seq_St_F34	20	Rnase-Lipid-Tissue	BGISEQ-500	PE100	33940985	48	0.7177	33940985	48	0.5811	0.957	27577085	0.812501
stress	C57	F	E15.5	half_whole_brain	RNA-seq_St_F35	20	Rnase-Lipid-Tissue	BGISEQ-500	PE100	31201230	47	0.6205	31201230	48	0.572	0.952	25320109	0.81151
stress	C57	M	E15.5	half_whole_brain	RNA-seq_St_M28	20	Rnase-Lipid-Tissue	BGISEQ-500	PE100	35167551	48	0.5533	35167551	48	0.5584	0.957	28660761	0.814977
stress	C57	M	E15.5	half_whole_brain	RNA-seq_St_M29	20	Rnase-Lipid-Tissue	BGISEQ-500	PE100	35876334	47	0.6251	35876334	48	0.5693	0.945	29105710	0.811279
control	C57	F	E15.5	half_whole_brain	RNA-seq_Co_F50	115	Rnase-Lipid-Tissue	BGISEQ-500	PE100	21810412	48	0.5232	21810412	48	0.5252	0.851	17242740	0.790574
control	C57	F	E15.5	half_whole_brain	RNA-seq_Co_F54	129	Rnase-Lipid-Tissue	BGISEQ-500	PE100	21703376	49	0.527	21703376	49	0.5231	0.844	17219418	0.793398
control	C57	M	E15.5	half_whole_brain	RNA-seq_Co_M40	135	Rnase-Lipid-Tissue	BGISEQ-500	PE100	21570276	49	0.5336	21570276	49	0.5362	0.845	17080523	0.791855
control	C57	M	E15.5	half_whole_brain	RNA-seq_Co_M44	119	Rnase-Lipid-Tissue	BGISEQ-500	PE100	21572091	49	0.5374	21572091	49	0.5412	0.846	17062854	0.790969
control	C57	M	E15.5	half_whole_brain	RNA-seq_Co_M47	134	Rnase-Lipid-Tissue	BGISEQ-500	PE100	21621971	49	0.5447	21621971	49	0.5462	0.842	17054680	0.788766
stress	C57	F	E15.5	half_whole_brain	RNA-seq_St_F331	942	Rnase-Lipid-Tissue	BGISEQ-500	PE100	34147451	48	0.4279	34147451	48	0.4349	0.963	27002513	0.790762
stress	C57	F	E15.5	half_whole_brain	RNA-seq_St_F342	615	Rnase-Lipid-Tissue	BGISEQ-500	PE100	34158696	48	0.4472	34158696	48	0.4488	0.963	27431310	0.803055
stress	C57	M	E15.5	half_whole_brain	RNA-seq_St_M291	620	Rnase-Lipid-Tissue	BGISEQ-500	PE100	35458117	48	0.4367	35458117	48	0.4255	0.965	28546473	0.805076
