# Supplementary material for: Transcriptomic profiling of the developing brain revealed cell-type and brain-region specificity in a mouse model of prenatal stress
Source: BMC Genomics. 2023 Feb 24;24:86. doi: 10.1186/s12864-023-09186-8 (PMC9951484; doi:10.1186/s12864-023-09186-8)
Supplement: Supplementary file 8 — Additional file 8. Table S3A. Differential genes list of RNA-seq, Stress v.s. Control. Padj < 0.05; N=9 control, 7 stress. Table S3B. GO analysis of DEGs, Stress v.s. Control. Padj < 0.05; N=9 control, 7 stress. Table S3C. Differential genes list of male samples, Stress v.s. Control. Padj < 0.05; N=5 control, 3 stress. Table S3D. GO analysis of DEGs from male samples, Stress v.s. Control. Padj < 0.05; N=5 control, 3 stress. Table S3E. Differential genes list of female samples, Stress v.s. Control. Pvalue < 0.05; N=4 control, 4 stress. Table S3F. GO analysis of DEGs from female samples, Stress v.s. Control. Pvalue < 0.05; N=4 control, 4 stress. [file 12864_2023_9186_MOESM8_ESM.xlsx]

## Sheet: Differential list
Table S3A: Differential genes list of RNA-seq, Stress v.s. Control. Padj < 0.05; N=9 control, 7 stress.
Ensembl_ID	Chr	Start	End	Strand	Gene_Symbol	Log2FC	Pvalue	Padj
ENSMUSG00000043067	9	24411776	24503140	-1	Dpy19l1	0.292354	2.61e-12	5.05e-08
ENSMUSG00000096210	15	79028450	79030504	1	H1f0	0.445628	6.23e-11	6.02e-07
ENSMUSG00000027331	2	118814003	118853957	1	Knstrn	0.386948	1.98e-10	1.28e-06
ENSMUSG00000032946	19	6399340	6415216	1	Rasgrp2	-0.440434	1.24e-09	5.99e-06
ENSMUSG00000074794	13	80883384	80896042	1	Arrdc3	0.411828	3.37e-09	8.13e-06
ENSMUSG00000016559	11	116021912	116027962	-1	H3f3b	0.329341	2.61e-09	8.13e-06
ENSMUSG00000041540	6	143828425	144781977	-1	Sox5	0.242619	2.74e-09	8.13e-06
ENSMUSG00000048489	6	116650609	116652794	1	Depp1	-1.58326	2.95e-09	8.13e-06
ENSMUSG00000042804	4	152274232	152285337	1	Gpr153	-0.392099	1.2e-08	2.58e-05
ENSMUSG00000037010	X	48025146	48034853	-1	Apln	-0.630836	1.55e-08	2.99e-05
ENSMUSG00000028068	3	88081971	88121048	1	Iqgap3	0.442172	2.04e-08	3.44e-05
ENSMUSG00000030235	6	141524368	141570177	1	Slco1c1	-0.550121	2.14e-08	3.44e-05
ENSMUSG00000045193	10	80165985	80172786	1	Cirbp	0.375869	5.42e-08	6.95e-05
ENSMUSG00000023272	15	88819646	88826683	1	Creld2	-0.362917	5.76e-08	6.95e-05
ENSMUSG00000020331	10	79716634	79736108	1	Hcn2	-0.419774	5.43e-08	6.95e-05
ENSMUSG00000032011	9	44043384	44048579	1	Thy1	-0.625508	4.92e-08	6.95e-05
ENSMUSG00000040276	17	27655509	27711482	1	Pacsin1	-0.280858	7.19e-08	8.17e-05
ENSMUSG00000020649	12	24708241	24714146	1	Rrm2	0.288867	7.78e-08	8.36e-05
ENSMUSG00000029095	5	35757880	35884973	1	Ablim2	-0.401103	8.64e-08	8.79e-05
ENSMUSG00000007021	17	24685092	24689955	-1	Syngr3	-0.247607	1.1e-07	0.000105937
ENSMUSG00000032575	9	106838312	106891979	-1	Manf	-0.263588	1.37e-07	0.000120691
ENSMUSG00000000787	X	13280970	13294052	1	Ddx3x	0.2291	1.49e-07	0.000123488
ENSMUSG00000004933	10	81252935	81263365	1	Matk	-0.483759	1.53e-07	0.000123488
ENSMUSG00000038860	2	32986224	33131654	-1	Garnl3	-0.241246	1.8e-07	0.000139535
ENSMUSG00000007080	5	110286306	110337474	1	Pole	0.310689	2.19e-07	0.000162774
ENSMUSG00000007655	6	17306335	17341452	1	Cav1	-0.499439	3.28e-07	0.000234664
ENSMUSG00000075702	11	3514684	3517351	1	Selenom	-0.431901	3.53e-07	0.000243893
ENSMUSG00000089824	2	156091958	156111978	-1	Rbm12	0.289077	3.88e-07	0.000250027
ENSMUSG00000023951	17	46016993	46032369	-1	Vegfa	-0.344168	3.79e-07	0.000250027
ENSMUSG00000056413	5	139271876	139325622	-1	Adap1	-0.284375	6.25e-07	0.00038993
ENSMUSG00000037685	5	67618140	67847434	-1	Atp8a1	-0.221972	6.8e-07	0.000410876
ENSMUSG00000039809	4	46662305	46991873	-1	Gabbr2	-0.350754	7.37e-07	0.000431774
ENSMUSG00000021318	13	15463235	15730026	1	Gli3	0.30527	8.28e-07	0.000457518
ENSMUSG00000029648	5	147561604	147726011	-1	Flt1	-0.411384	8.13e-07	0.000457518
ENSMUSG00000078670	7	73740302	73776919	1	Fam174b	-0.332742	8.55e-07	0.000459286
ENSMUSG00000003458	1	172066013	172082795	-1	Ncstn	0.18874	9.25e-07	0.000478326
ENSMUSG00000020848	11	75768966	75796049	-1	Doc2b	-0.344248	9.4e-07	0.000478326
ENSMUSG00000033316	5	110544355	110621380	1	Galnt9	-0.311193	9.84e-07	0.000487694
ENSMUSG00000032178	9	21367871	21405361	1	Ilf3	0.155054	1.09e-06	0.00052603
ENSMUSG00000029177	5	30666777	30674830	1	Cenpa	0.295736	1.13e-06	0.000533321
ENSMUSG00000060862	4	136979732	137048801	-1	Zbtb40	-0.575925	1.21e-06	0.00055539
ENSMUSG00000033105	10	76531588	76557138	1	Lss	0.243538	1.28e-06	0.000573925
ENSMUSG00000035683	4	44300876	44364675	1	Melk	0.363022	1.39e-06	0.000612607
ENSMUSG00000042529	11	61022564	61071131	1	Kcnj12	-0.691215	1.82e-06	0.000782086
ENSMUSG00000041329	11	69599736	69605942	-1	Atp1b2	-0.222765	1.96e-06	0.000823791
ENSMUSG00000020277	10	77986947	78010083	-1	Pfkl	-0.259565	2.13e-06	0.000875312
ENSMUSG00000047259	18	66857704	66860506	-1	Mc4r	0.391037	2.4e-06	0.000965815
ENSMUSG00000025474	7	139995955	140036669	-1	Tubgcp2	0.199135	2.62e-06	0.00103323
ENSMUSG00000011589	17	55986509	55996881	1	Fsd1	-0.206224	3.07e-06	0.00112631
ENSMUSG00000026991	2	59160850	59355208	1	Pkp4	-0.208246	3.11e-06	0.00112631
ENSMUSG00000046093	4	123183227	123194701	1	Hpcal4	-0.31622	3.15e-06	0.00112631
ENSMUSG00000023067	17	29090976	29100727	1	Cdkn1a	-0.344848	3.01e-06	0.00112631
ENSMUSG00000036427	7	34201330	34230336	-1	Gpi1	-0.206899	3.31e-06	0.00116469
ENSMUSG00000037313	5	33658128	33678995	1	Tacc3	0.341116	4.07e-06	0.00128907
ENSMUSG00000015749	3	95929246	95947390	1	Anp32e	0.204524	4.04e-06	0.00128907
ENSMUSG00000063229	7	46841475	46855627	1	Ldha	-0.271382	3.97e-06	0.00128907
ENSMUSG00000017774	11	75650504	75673910	1	Myo1c	-0.372508	3.81e-06	0.00128907
ENSMUSG00000019194	7	31116524	31127003	-1	Scn1b	-0.442205	3.93e-06	0.00128907
ENSMUSG00000056856	7	138940730	139083977	1	Jakmip3	-0.49488	4.06e-06	0.00128907
ENSMUSG00000062960	5	75932827	75978458	-1	Kdr	-0.293212	4.42e-06	0.00137674
ENSMUSG00000025574	11	117815526	117826092	-1	Tk1	0.389177	4.8e-06	0.00147077
ENSMUSG00000027469	2	152847964	152895321	1	Tpx2	0.228937	4.87e-06	0.00147077
ENSMUSG00000022415	15	80091334	80119501	1	Syngr1	-0.245365	5.08e-06	0.00151196
ENSMUSG00000085287	17	87274886	87282814	-1	4833418N02Rik	0.549683	5.33e-06	0.00156015
ENSMUSG00000025579	11	119267887	119285454	1	Gaa	-0.186358	5.52e-06	0.00159354
ENSMUSG00000039985	6	148921035	148946467	-1	Sinhcaf	0.279366	6.53e-06	0.00183003
ENSMUSG00000034799	8	71624417	71671757	-1	Unc13a	-0.230992	6.48e-06	0.00183003
ENSMUSG00000039396	8	53586867	53639065	-1	Neil3	0.384523	6.68e-06	0.0018415
ENSMUSG00000105867	5	108366073	108367922	-1	Gm42517	-0.378919	6.76e-06	0.0018415
ENSMUSG00000011179	12	17544794	17551505	1	Odc1	0.216997	7.56e-06	0.00202985
ENSMUSG00000006435	19	47178820	47259441	1	Neurl1a	-0.257192	7.9e-06	0.00206802
ENSMUSG00000020102	10	125219270	125389465	-1	Slc16a7	-0.311456	7.92e-06	0.00206802
ENSMUSG00000022136	14	118937976	118981697	1	Dnajc3	-0.244312	8.21e-06	0.00211743
ENSMUSG00000037843	2	157914653	157944719	1	Vstm2l	-0.201648	8.62e-06	0.00219383
ENSMUSG00000026622	1	191821444	191833050	1	Nek2	0.330975	8.85e-06	0.00222183
ENSMUSG00000039167	3	151437887	151545086	1	Adgrl4	-0.351454	9.36e-06	0.00232088
ENSMUSG00000022685	16	13537960	13668170	-1	Parn	0.241998	9.62e-06	0.00233713
ENSMUSG00000022346	15	61985391	61990374	1	Myc	-0.242984	9.67e-06	0.00233713
ENSMUSG00000004936	9	64185770	64253631	-1	Map2k1	-0.219348	9.82e-06	0.00234338
ENSMUSG00000091994	10	79851381	79854971	-1	E130317F20Rik	0.471577	1.01e-05	0.00236223
ENSMUSG00000034311	X	100625737	100727214	1	Kif4	0.291745	1e-05	0.00236223
ENSMUSG00000020484	11	5520659	5525893	1	Xbp1	-0.298248	1.04e-05	0.0023923
ENSMUSG00000050965	11	107933387	108343928	-1	Prkca	-0.266575	1.08e-05	0.00239649
ENSMUSG00000049184	8	33386325	33417467	1	Purg	-0.273617	1.07e-05	0.00239649
ENSMUSG00000060371	5	130369455	130847412	1	Caln1	-0.377081	1.08e-05	0.00239649
ENSMUSG00000038393	3	96557957	96561883	1	Txnip	0.421356	1.17e-05	0.00254178
ENSMUSG00000036904	18	9212163	9218136	1	Fzd8	0.27361	1.17e-05	0.00254178
ENSMUSG00000021933	14	62392676	62456289	-1	Gucy1b2	0.670516	1.28e-05	0.00271807
ENSMUSG00000025221	19	45791839	45816061	-1	Kcnip2	-0.415837	1.28e-05	0.00271807
ENSMUSG00000023505	6	124829547	124833701	1	Cdca3	0.378749	1.32e-05	0.00276566
ENSMUSG00000006906	6	83543211	83572729	-1	Stambp	0.403561	1.35e-05	0.00280345
ENSMUSG00000059588	2	84330626	84425411	-1	Calcrl	-0.504059	1.51e-05	0.00308274
ENSMUSG00000030254	6	112619850	112696686	-1	Rad18	0.379315	1.54e-05	0.00310515
ENSMUSG00000037126	19	46312087	46327156	-1	Psd	-0.161858	1.68e-05	0.00334345
ENSMUSG00000004035	3	107926334	107931817	-1	Gstm7	0.252612	1.77e-05	0.00340238
ENSMUSG00000033389	11	65002039	65162961	-1	Arhgap44	-0.315342	1.76e-05	0.00340238
ENSMUSG00000022494	16	11984113	12270902	1	Shisa9	-0.318106	1.78e-05	0.00340238
ENSMUSG00000031167	X	8138975	8145880	-1	Rbm3	0.348289	1.84e-05	0.00345022
ENSMUSG00000066705	9	45370185	45396159	1	Fxyd6	-0.18517	1.83e-05	0.00345022
ENSMUSG00000010505	2	181763332	181827797	1	Myt1	0.234325	1.89e-05	0.00348075
ENSMUSG00000030091	6	91013068	91116829	-1	Nup210	0.231471	1.92e-05	0.00348075
ENSMUSG00000029817	6	49243924	49264033	-1	Tra2a	-0.205545	1.93e-05	0.00348075
ENSMUSG00000036578	7	31042513	31051467	-1	Fxyd7	-0.33573	1.88e-05	0.00348075
ENSMUSG00000029060	4	155654677	155669198	-1	Mib2	-0.206887	1.97e-05	0.00353156
ENSMUSG00000024664	19	10041569	10060110	1	Fads3	-0.294876	2.11e-05	0.0037163
ENSMUSG00000034891	13	54758860	54766595	-1	Sncb	-0.312309	2.11e-05	0.0037163
ENSMUSG00000099966	14	20641009	20644048	1	2810402E24Rik	0.557226	2.18e-05	0.00379769
ENSMUSG00000086296	9	106148687	106160201	1	D030055H07Rik	0.573506	2.3e-05	0.00380999
ENSMUSG00000032446	9	118478212	118486132	1	Eomes	0.248225	2.3e-05	0.00380999
ENSMUSG00000032482	9	110243783	110262576	1	Cspg5	-0.22018	2.32e-05	0.00380999
ENSMUSG00000032087	9	45426628	45753712	1	Dscaml1	-0.242881	2.3e-05	0.00380999
ENSMUSG00000055022	15	92051165	92341967	1	Cntn1	-0.282348	2.32e-05	0.00380999
ENSMUSG00000022623	15	89499623	89560261	1	Shank3	-0.298093	2.33e-05	0.00380999
ENSMUSG00000040794	2	90885860	90890525	1	C1qtnf4	-0.242596	2.4e-05	0.00389213
ENSMUSG00000018570	11	69897352	69900987	-1	2810408A11Rik	0.360638	2.52e-05	0.00399739
ENSMUSG00000033222	3	100938860	100969663	-1	Ttf2	0.30952	2.52e-05	0.00399739
ENSMUSG00000017756	13	73733094	73816754	1	Slc12a7	0.256737	2.5e-05	0.00399739
ENSMUSG00000001864	2	31950139	31973442	1	Aif1l	0.205662	2.65e-05	0.00416969
ENSMUSG00000039357	14	20694968	20701016	1	Fut11	-0.196947	2.69e-05	0.00419004
ENSMUSG00000026683	1	169497934	169531464	-1	Nuf2	0.284215	2.73e-05	0.00419022
ENSMUSG00000038119	9	35421128	35507652	1	Cdon	0.257992	2.72e-05	0.00419022
ENSMUSG00000029212	5	71658113	72149037	1	Gabrb1	-0.273701	2.77e-05	0.0042127
ENSMUSG00000016349	2	181147653	181157014	-1	Eef1a2	-0.211445	2.85e-05	0.0043027
ENSMUSG00000107134	5	39606927	39610344	-1	Gm42528	-0.478952	2.88e-05	0.00432278
ENSMUSG00000042532	19	42247574	42270348	1	Golga7b	-0.221881	3.26e-05	0.00477142
ENSMUSG00000028033	1	21398403	21961942	-1	Kcnq5	-0.510527	3.24e-05	0.00477142
ENSMUSG00000026458	1	134296783	134332928	-1	Ppfia4	-0.250579	3.32e-05	0.00482381
ENSMUSG00000041431	13	100778650	100786570	-1	Ccnb1	0.259837	3.39e-05	0.00488655
ENSMUSG00000047428	17	46297421	46303271	1	Dlk2	-0.342989	3.44e-05	0.00493318
ENSMUSG00000030329	6	124996694	125003096	1	Pianp	-0.181043	3.52e-05	0.00496865
ENSMUSG00000033342	3	117485084	117689507	1	Plppr5	-0.326826	3.5e-05	0.00496865
ENSMUSG00000036966	15	102116528	102136234	-1	Spryd3	-0.180862	3.57e-05	0.00500029
ENSMUSG00000028560	4	98923810	98935543	1	Usp1	0.218148	3.68e-05	0.00511349
ENSMUSG00000006932	9	120929216	120960507	1	Ctnnb1	0.101754	3.73e-05	0.00514464
ENSMUSG00000000957	14	54431612	54445364	1	Mmp14	0.223684	3.76e-05	0.00515702
ENSMUSG00000022208	14	55106826	55116935	-1	Jph4	-0.19255	3.83e-05	0.00521164
ENSMUSG00000029098	5	35583040	35615352	1	Acox3	0.281853	3.99e-05	0.00535913
ENSMUSG00000078235	4	138394092	138396528	-1	Fam43b	-0.51541	3.98e-05	0.00535913
ENSMUSG00000045573	4	4133531	4138819	-1	Penk	-0.398323	4.04e-05	0.00538796
ENSMUSG00000021707	13	92354726	92389053	1	Dhfr	0.329495	4.25e-05	0.00558407
ENSMUSG00000024381	18	32377230	32435737	1	Bin1	-0.152241	4.23e-05	0.00558407
ENSMUSG00000028826	4	134802759	134853345	-1	Maco1	0.139445	4.34e-05	0.0056628
ENSMUSG00000034265	17	5492557	5753811	1	Zdhhc14	-0.256493	4.45e-05	0.00577501
ENSMUSG00000054074	2	18040676	18049051	-1	Skida1	0.21551	4.58e-05	0.00590417
ENSMUSG00000042109	15	81936759	81950941	1	Csdc2	-0.16936	4.77e-05	0.00610774
ENSMUSG00000035469	14	59201209	59237265	1	Rcbtb1	0.165867	4.81e-05	0.00611404
ENSMUSG00000079553	17	33875659	33890661	-1	Kifc1	0.304329	4.91e-05	0.00620906
ENSMUSG00000026576	1	164437109	164458355	-1	Atp1b1	-0.251988	5.04e-05	0.00632065
ENSMUSG00000039747	5	136147459	136170713	-1	Orai2	-0.171752	5.18e-05	0.00645489
ENSMUSG00000026187	1	72307427	72394952	1	Xrcc5	0.321965	5.29e-05	0.0065499
ENSMUSG00000056004	5	9266118	9481825	1	9330182L06Rik	-0.264397	5.35e-05	0.0065863
ENSMUSG00000018750	11	69765912	69784023	1	Zbtb4	-0.234798	5.46e-05	0.00668265
ENSMUSG00000079654	6	29169232	29179584	-1	Prrt4	-0.312407	5.5e-05	0.00668265
ENSMUSG00000019828	10	10686059	11082356	-1	Grm1	-0.276965	5.6e-05	0.00676161
ENSMUSG00000044461	14	59625308	59631660	1	Shisa2	0.271759	5.66e-05	0.00679259
ENSMUSG00000046844	8	114205612	114374071	1	Vat1l	-0.183939	5.9e-05	0.00704164
ENSMUSG00000045294	5	28071363	28078662	1	Insig1	0.220859	5.95e-05	0.00705892
ENSMUSG00000048922	14	67676331	67715841	-1	Cdca2	0.310696	6.06e-05	0.00714232
ENSMUSG00000090071	1	74854934	74857732	1	Cdk5r2	-0.241013	6.1e-05	0.00714232
ENSMUSG00000021115	12	106010228	106077426	1	Vrk1	0.222134	6.16e-05	0.00717951
ENSMUSG00000034361	8	94532990	94570531	1	Cpne2	-0.318184	6.21e-05	0.00718325
ENSMUSG00000004360	10	29211606	29230779	1	9330159F19Rik	-0.165656	6.38e-05	0.00725745
ENSMUSG00000002504	17	24639286	24650327	-1	Slc9a3r2	-0.271275	6.32e-05	0.00725745
ENSMUSG00000045273	13	100759674	100775899	-1	Cenph	0.446963	6.46e-05	0.00730497
ENSMUSG00000018012	11	120721470	120723969	1	Rac3	-0.210992	6.54e-05	0.00735299
ENSMUSG00000052301	7	126847416	126852705	1	Doc2a	-0.431966	7.06e-05	0.00788746
ENSMUSG00000024798	19	35958734	36057507	-1	Htr7	-0.337252	7.26e-05	0.00806563
ENSMUSG00000048458	3	105704599	105720842	1	Inka2	-0.286755	7.38e-05	0.00810907
ENSMUSG00000037428	5	137026392	137033351	1	Vgf	-0.42789	7.37e-05	0.00810907
ENSMUSG00000033419	9	86765923	86880654	-1	Snap91	-0.164336	7.49e-05	0.00817676
ENSMUSG00000087177	10	39621412	39732007	-1	E130307A14Rik	0.232264	7.77e-05	0.00821325
ENSMUSG00000024968	19	7267325	7275225	1	Rcor2	0.192324	7.72e-05	0.00821325
ENSMUSG00000009013	5	115297110	115300999	-1	Dynll1	-0.204475	7.77e-05	0.00821325
ENSMUSG00000046613	16	20589471	20605377	1	Vwa5b2	-0.26691	7.69e-05	0.00821325
ENSMUSG00000020173	11	12236608	12464960	-1	Cobl	-0.29705	7.71e-05	0.00821325
ENSMUSG00000010086	11	61448442	61454131	-1	Rnf112	-0.321424	7.75e-05	0.00821325
ENSMUSG00000032939	8	94214564	94317227	1	Nup93	0.171211	8.12e-05	0.00852637
ENSMUSG00000040586	X	166390033	166440704	-1	Ofd1	0.317319	8.3e-05	0.00855361
ENSMUSG00000032397	9	64281581	64305424	1	Tipin	0.289354	8.33e-05	0.00855361
ENSMUSG00000028360	3	153973436	154271722	1	Slc44a5	0.21117	8.28e-05	0.00855361
ENSMUSG00000020866	11	94408391	94474198	-1	Cacna1g	-0.215182	8.36e-05	0.00855361
ENSMUSG00000104563	5	59953511	59956140	-1	Gm43041	-0.498994	8.32e-05	0.00855361
ENSMUSG00000006930	11	100347327	100356128	-1	Hap1	-0.189486	8.44e-05	0.00859151
ENSMUSG00000039328	8	31111820	31131482	1	Rnf122	0.191128	8.54e-05	0.0086424
ENSMUSG00000022033	14	65805837	65817822	1	Pbk	0.252292	8.6e-05	0.00865732
ENSMUSG00000022044	14	66344296	66361680	1	Stmn4	-0.16829	9.09e-05	0.00910107
ENSMUSG00000053310	9	37544492	37552904	-1	Nrgn	-0.4901	9.35e-05	0.00931969
ENSMUSG00000027452	2	150618105	150668500	-1	Acss1	0.250671	9.44e-05	0.0093449
ENSMUSG00000053963	1	180432387	180483504	-1	Stum	-0.385185	9.47e-05	0.0093449
ENSMUSG00000049001	6	65671590	65712326	1	Ndnf	-0.293388	9.59e-05	0.00940725
ENSMUSG00000022508	16	23965052	23988852	-1	Bcl6	-0.516294	9.69e-05	0.00946444
ENSMUSG00000051251	1	172052292	172057573	-1	Nhlh1	0.391814	9.87e-05	0.00954355
ENSMUSG00000030978	7	102441695	102469771	1	Rrm1	0.20824	9.88e-05	0.00954355
ENSMUSG00000024851	19	4099998	4113965	1	Pitpnm1	-0.18262	9.92e-05	0.00954355
ENSMUSG00000032254	9	61915905	61946774	-1	Kif23	0.382121	0.000102374	0.00979752
ENSMUSG00000018634	11	104132855	104175523	1	Crhr1	-0.367764	0.000109375	0.010416
ENSMUSG00000020914	11	98992943	99024189	-1	Top2a	0.236109	0.000111281	0.0104968
ENSMUSG00000027560	2	170731807	170879769	1	Dok5	-0.256307	0.00011131	0.0104968
ENSMUSG00000028295	4	34768664	34778423	-1	Smim8	0.352391	0.000113212	0.0106243
ENSMUSG00000028790	4	129703164	129742303	-1	Khdrbs1	0.14437	0.000113782	0.0106262
ENSMUSG00000017740	2	164960802	164999731	1	Slc12a5	-0.27329	0.000115504	0.0107352
ENSMUSG00000079139	1	135231995	135233225	1	Gm4204	0.303789	0.000116396	0.0107664
ENSMUSG00000032259	9	49340627	49408177	1	Drd2	-0.373782	0.0001185	0.0109088
ENSMUSG00000034453	10	84622292	84727178	1	Polr3b	0.236802	0.000119233	0.0109242
ENSMUSG00000099681	11	105177726	105181433	-1	1700052K11Rik	0.41569	0.000121921	0.0110656
ENSMUSG00000025607	6	30747554	30896794	-1	Copg2	0.196769	0.000121628	0.0110656
ENSMUSG00000039826	2	29761224	29788502	-1	Trub2	0.232601	0.000125103	0.0113013
ENSMUSG00000035954	12	40445952	40846874	1	Dock4	-0.186564	0.000132686	0.0119307
ENSMUSG00000020230	10	76207222	76237865	-1	Prmt2	-0.132435	0.000138012	0.0123521
ENSMUSG00000029782	6	30479053	30509783	-1	Tmem209	0.197063	0.00013964	0.0123831
ENSMUSG00000046321	7	121391859	121501770	1	Hs3st2	-0.360168	0.000139612	0.0123831
ENSMUSG00000017692	11	80300912	80355955	1	Rhbdl3	0.324824	0.000141319	0.0124245
ENSMUSG00000031548	8	23411502	23449632	1	Sfrp1	0.177767	0.000141392	0.0124245
ENSMUSG00000006398	4	118432901	118437352	-1	Cdc20	0.275126	0.000151774	0.0132764
ENSMUSG00000027534	3	10417817	10440102	-1	Snx16	-0.222174	0.000153803	0.0133933
ENSMUSG00000018865	15	84076097	84105754	-1	Sult4a1	-0.148827	0.000154602	0.0134025
ENSMUSG00000068744	3	108383839	108388231	1	Psrc1	0.311453	0.000156316	0.0134306
ENSMUSG00000022664	16	45139573	45158706	-1	Slc35a5	-0.176521	0.000155852	0.0134306
ENSMUSG00000073485	1	180813776	180816859	1	H3f3aos	0.661632	0.000158497	0.0135288
ENSMUSG00000020808	11	72042032	72047370	1	Pimreg	0.270452	0.000158858	0.0135288
ENSMUSG00000017167	11	101170523	101190724	1	Cntnap1	-0.417559	0.000164457	0.0139442
ENSMUSG00000042766	3	89234177	89246309	-1	Trim46	-0.167909	0.000165481	0.0139698
ENSMUSG00000041351	4	137664726	137729861	1	Rap1gap	-0.216114	0.000166581	0.013997
ENSMUSG00000045664	19	5915636	5924816	-1	Cdc42ep2	-0.310994	0.000167976	0.013997
ENSMUSG00000006218	4	141368220	141384175	1	Fam131c	-0.345887	0.000167414	0.013997
ENSMUSG00000040084	2	118598211	118641591	1	Bub1b	0.21432	0.000171267	0.01421
ENSMUSG00000058420	7	118380717	118448222	-1	Syt17	-0.325453	0.000172578	0.014226
ENSMUSG00000009376	6	17463800	17573980	1	Met	-0.434604	0.000172931	0.014226
ENSMUSG00000047003	15	75616679	75629827	1	Zfp41	0.171478	0.000174674	0.0142481
ENSMUSG00000031451	8	13465374	13494490	-1	Gas6	-0.228752	0.000174079	0.0142481
ENSMUSG00000053297	6	48626764	48633689	1	AI854703	-0.265006	0.000176318	0.0142809
ENSMUSG00000033174	6	88724412	88828360	1	Mgll	-0.271526	0.000176553	0.0142809
ENSMUSG00000038020	11	98836785	98853697	1	Rapgefl1	-0.25863	0.000179935	0.0144938
ENSMUSG00000027285	2	120609383	120621560	1	Haus2	0.259437	0.000188003	0.0149479
ENSMUSG00000028785	4	129111570	129122036	-1	Hpca	-0.197098	0.000188666	0.0149479
ENSMUSG00000033763	8	110721476	110741400	1	Mtss2	-0.22449	0.000186756	0.0149479
ENSMUSG00000028005	3	82032006	82074689	-1	Gucy1b1	-0.271012	0.000187322	0.0149479
ENSMUSG00000003153	6	122727809	122801640	-1	Slc2a3	-0.226957	0.000191191	0.0150861
ENSMUSG00000053414	16	90386013	90499553	1	Hunk	0.15161	0.000194047	0.0150935
ENSMUSG00000091002	7	138208974	138397730	-1	Tcerg1l	-0.243755	0.00019235	0.0150935
ENSMUSG00000036304	16	43965033	43979791	-1	Zdhhc23	-0.321878	0.000194408	0.0150935
ENSMUSG00000030134	6	118011438	118091546	1	Rasgef1a	-0.361148	0.000193674	0.0150935
ENSMUSG00000040204	9	65890237	65903266	1	Pclaf	0.26698	0.000197371	0.0152623
ENSMUSG00000036564	8	95676980	95715119	1	Ndrg4	-0.182714	0.000201805	0.015543
ENSMUSG00000072875	6	99692679	99695066	1	Gpr27	-0.239258	0.000204175	0.0156631
ENSMUSG00000033597	17	24488601	24508671	1	Caskin1	-0.205617	0.000205743	0.015721
ENSMUSG00000020701	11	82388900	82446332	1	Tmem132e	-0.285416	0.000207826	0.0158177
ENSMUSG00000028051	3	89146074	89160196	-1	Hcn3	-0.176176	0.000210474	0.0159564
ENSMUSG00000041859	1	20802968	20820312	-1	Mcm3	0.21214	0.000217478	0.0163434
ENSMUSG00000063239	17	27422387	27521403	-1	Grm4	-0.311761	0.000217324	0.0163434
ENSMUSG00000025473	7	139978932	139992562	-1	Adam8	-0.398813	0.000218116	0.0163434
ENSMUSG00000024302	18	23415135	23659715	1	Dtna	-0.217074	0.000219469	0.0163814
ENSMUSG00000021990	14	60634001	60764556	1	Spata13	0.248532	0.000221842	0.0164948
ENSMUSG00000022231	15	32244810	32696341	1	Sema5a	0.197745	0.000222908	0.0165105
ENSMUSG00000022105	14	73183673	73325822	-1	Rb1	0.177211	0.000228721	0.0167486
ENSMUSG00000057897	11	5969644	6066362	-1	Camk2b	-0.25465	0.000228637	0.0167486
ENSMUSG00000049511	9	81628291	81633828	-1	Htr1b	-0.354285	0.000227476	0.0167486
ENSMUSG00000030677	7	127027729	127042471	-1	Kif22	0.221823	0.000237211	0.0172397
ENSMUSG00000030980	7	118842222	118856254	-1	Knop1	0.178604	0.0002391	0.0173119
ENSMUSG00000021303	13	13784059	13827896	1	Gng4	-0.212389	0.000240592	0.017355
ENSMUSG00000022814	16	33954782	33967038	-1	Umps	0.204205	0.000246643	0.0177211
ENSMUSG00000056394	7	13277283	13311433	1	Lig1	0.186367	0.000250609	0.0177211
ENSMUSG00000039257	7	40898328	40930594	1	Vstm2b	-0.237466	0.000248955	0.0177211
ENSMUSG00000022840	16	35154877	35305738	1	Adcy5	-0.264863	0.000250938	0.0177211
ENSMUSG00000055078	7	57407672	57510059	-1	Gabra5	-0.298017	0.000251169	0.0177211
ENSMUSG00000051067	10	80832801	80844039	-1	Lingo3	-0.360595	0.000248577	0.0177211
ENSMUSG00000025154	19	41766588	41802047	-1	Arhgap19	0.258257	0.000255005	0.0178615
ENSMUSG00000029875	15	98167158	98170134	1	Ccdc184	-0.196408	0.000254394	0.0178615
ENSMUSG00000061517	14	118233232	118237030	-1	Sox21	0.199611	0.000258863	0.0178885
ENSMUSG00000031292	X	160771923	160994704	-1	Cdkl5	-0.201603	0.000259093	0.0178885
ENSMUSG00000055805	11	103171107	103198901	1	Fmnl1	-0.232423	0.000256511	0.0178885
ENSMUSG00000020704	11	80880169	81968457	-1	Asic2	-0.255546	0.000257552	0.0178885
ENSMUSG00000031109	X	49009707	49288259	-1	Enox2	0.318233	0.000260169	0.0178989
ENSMUSG00000021697	13	108316332	108407782	1	Depdc1b	0.560267	0.000261621	0.017935
ENSMUSG00000031659	8	88272403	88329962	1	Adcy7	-0.395397	0.00026631	0.0181919
ENSMUSG00000025076	19	56397129	56442344	1	Casp7	0.357014	0.000267819	0.0182306
ENSMUSG00000028937	4	152178134	152271855	1	Acot7	-0.184613	0.000272832	0.0184419
ENSMUSG00000010064	9	107650634	107669530	-1	Slc38a3	-0.211902	0.000271943	0.0184419
ENSMUSG00000038390	6	124858444	124863983	-1	Gpr162	-0.152776	0.000274715	0.0185045
ENSMUSG00000072653	6	47943171	47955913	1	Zfp783	0.325162	0.000278457	0.0186914
ENSMUSG00000071042	17	75435896	75529054	1	Rasgrp3	-0.361985	0.000280916	0.0187913
ENSMUSG00000066800	1	153749426	153764221	1	Rnasel	0.183028	0.000290053	0.0189436
ENSMUSG00000024063	17	72918305	72941947	1	Lbh	0.179381	0.00028634	0.0189436
ENSMUSG00000042557	9	57072040	57128366	1	Sin3a	0.164925	0.000289323	0.0189436
ENSMUSG00000005682	10	128303335	128321358	1	Pan2	0.161202	0.000289454	0.0189436
ENSMUSG00000058254	X	10485158	10596605	1	Tspan7	-0.147369	0.000287267	0.0189436
ENSMUSG00000039661	8	31089471	31097047	1	Dusp26	-0.175069	0.000285449	0.0189436
ENSMUSG00000022546	15	76695716	76699686	1	Gpt	-0.302189	0.000285485	0.0189436
ENSMUSG00000029309	5	104079111	104113733	-1	Sparcl1	-0.239052	0.000291884	0.018999
ENSMUSG00000022021	14	86655367	87141235	-1	Diaph3	0.387619	0.000302947	0.0191391
ENSMUSG00000023940	17	53674786	53689333	-1	Sgo1	0.278595	0.000300355	0.0191391
ENSMUSG00000030695	7	126795234	126800751	-1	Aldoa	-0.170523	0.000301853	0.0191391
ENSMUSG00000051146	16	20619215	20621287	-1	Camk2n2	-0.197604	0.000302262	0.0191391
ENSMUSG00000009394	6	115134902	115282006	1	Syn2	-0.198488	0.000299932	0.0191391
ENSMUSG00000006494	2	71873224	71903858	1	Pdk1	-0.241632	0.000295496	0.0191391
ENSMUSG00000109006	7	61529871	61615327	-1	B230209E15Rik	-0.421927	0.000302644	0.0191391
ENSMUSG00000030413	7	18871331	18890459	1	Pglyrp1	-0.547562	0.000296541	0.0191391
ENSMUSG00000026811	2	32599709	32620806	1	St6galnac6	-0.261294	0.000305832	0.0192584
ENSMUSG00000020897	11	69045647	69051664	1	Aurkb	0.257144	0.000308337	0.019285
ENSMUSG00000026864	2	34771970	34777547	1	Hspa5	-0.238793	0.000310038	0.019285
ENSMUSG00000034570	11	3494375	3504821	-1	Inpp5j	-0.408465	0.000309888	0.019285
ENSMUSG00000086228	9	65361041	65380377	1	Ubap1l	-0.548295	0.000311241	0.019285
ENSMUSG00000035365	10	88091432	88146941	-1	Parpbp	0.541683	0.00031673	0.0195624
ENSMUSG00000044628	2	25242929	25244262	1	Rnf208	-0.220596	0.000322353	0.0198463
ENSMUSG00000059878	6	116624016	116628999	-1	Zfp422	0.148645	0.000325556	0.0199166
ENSMUSG00000031144	X	7638471	7653256	1	Syp	-0.186842	0.000325153	0.0199166
ENSMUSG00000028417	4	53779705	53788712	1	Tal2	0.749439	0.000329422	0.0200895
ENSMUSG00000027984	3	131233419	131272101	-1	Hadh	0.265108	0.000331719	0.020166
ENSMUSG00000039795	3	10339953	10351317	-1	Zfand1	0.298583	0.000334741	0.0202366
ENSMUSG00000030302	6	113743831	114042613	-1	Atp2b2	-0.215494	0.000334974	0.0202366
ENSMUSG00000078794	7	16875317	16887462	1	Dact3	-0.190732	0.00033949	0.0204455
ENSMUSG00000074305	9	56201126	56418067	-1	Peak1	-0.266713	0.000344885	0.0207059
ENSMUSG00000029414	5	123749716	123821593	1	Kntc1	0.266686	0.000347082	0.0207733
ENSMUSG00000020311	11	30930774	30954335	-1	Erlec1	0.211196	0.000352121	0.020881
ENSMUSG00000054792	9	110425926	110476694	-1	Klhl18	-0.20344	0.000351299	0.020881
ENSMUSG00000030284	6	113483297	113493343	1	Creld1	-0.229009	0.000350015	0.020881
ENSMUSG00000034906	2	127103809	127133954	-1	Ncaph	0.242855	0.000353401	0.0208928
ENSMUSG00000039470	8	40423815	40510268	1	Zdhhc2	-0.178454	0.000363162	0.0213394
ENSMUSG00000053550	7	4825552	4844696	-1	Shisa7	-0.184373	0.000362844	0.0213394
ENSMUSG00000079470	1	78658038	78671512	1	Utp14b	0.31186	0.000369362	0.021443
ENSMUSG00000056306	3	54897068	54915887	-1	Sertm1	-0.235002	0.000366434	0.021443
ENSMUSG00000022416	15	80287238	80398279	1	Cacna1i	-0.366681	0.00036935	0.021443
ENSMUSG00000035711	13	55523231	55529296	-1	Dok3	-0.393912	0.000368173	0.021443
ENSMUSG00000025468	7	140069880	140082548	-1	Caly	-0.233298	0.00037211	0.0215378
ENSMUSG00000003779	18	34624613	34633277	1	Kif20a	0.301596	0.000379121	0.0218781
ENSMUSG00000074749	2	146855864	146970097	1	Kiz	0.262473	0.000380868	0.0219135
ENSMUSG00000044229	9	48162023	48400025	1	Nxpe4	0.304955	0.00038754	0.0222312
ENSMUSG00000019302	11	101009452	101063719	1	Atp6v0a1	-0.134992	0.000391994	0.0224202
ENSMUSG00000037217	X	20860511	20921004	-1	Syn1	-0.184032	0.000395905	0.0225107
ENSMUSG00000026204	1	75247027	75264502	-1	Ptprn	-0.205502	0.00039561	0.0225107
ENSMUSG00000058672	13	34074274	34078007	-1	Tubb2a	-0.133799	0.000397931	0.0225595
ENSMUSG00000039278	X	7919822	7924410	1	Pcsk1n	-0.179524	0.000403756	0.0228196
ENSMUSG00000038296	7	111471661	111779977	-1	Galnt18	-0.340095	0.00040492	0.0228196
ENSMUSG00000036151	8	70072924	70080066	1	Tm6sf2	-0.52904	0.00040606	0.0228196
ENSMUSG00000068876	3	94760069	94786515	-1	Cgn	-0.285289	0.000407891	0.0228561
ENSMUSG00000028568	4	108814295	108833614	-1	Btf3l4	0.215415	0.000411081	0.0229682
ENSMUSG00000023456	6	124810586	124814296	-1	Tpi1	-0.165754	0.000416419	0.0231328
ENSMUSG00000044667	3	117319139	117360876	-1	Plppr4	-0.321635	0.000416037	0.0231328
ENSMUSG00000032193	9	21723483	21749919	1	Ldlr	0.237416	0.000417769	0.0231413
ENSMUSG00000039461	9	108302958	108306160	-1	Tcta	0.285519	0.000427351	0.0234039
ENSMUSG00000072082	17	24222198	24251484	-1	Ccnf	0.262649	0.000427333	0.0234039
ENSMUSG00000031938	9	15283337	15306448	-1	4931406C07Rik	0.195876	0.000424642	0.0234039
ENSMUSG00000029120	5	36868513	36955078	1	Ppp2r2c	-0.229556	0.000426733	0.0234039
ENSMUSG00000094777	13	21833026	21833507	-1	Hist1h2ap	0.495425	0.000440056	0.0240316
ENSMUSG00000035355	11	100740376	100759942	-1	Kcnh4	-0.226241	0.000450099	0.0245107
ENSMUSG00000030094	6	91489305	91515888	-1	Xpc	0.212129	0.000454051	0.0246565
ENSMUSG00000097164	10	94671025	94688576	-1	Cep83os	0.366926	0.000457038	0.0246801
ENSMUSG00000031930	8	107436365	107558595	1	Wwp2	0.172014	0.000456413	0.0246801
ENSMUSG00000058290	15	102296266	102324357	1	Espl1	0.263185	0.000458771	0.0247046
ENSMUSG00000037824	14	40906445	40966807	-1	Tspan14	0.143132	0.000464514	0.0248753
ENSMUSG00000052026	18	60995380	61014222	-1	Slc6a7	-0.400166	0.000463271	0.0248753
ENSMUSG00000047842	13	52504380	52531279	-1	Diras2	-0.264627	0.000468924	0.0250352
ENSMUSG00000024479	15	54571192	54602847	1	Mal2	-0.351262	0.00047009	0.0250352
ENSMUSG00000097023	7	79500026	79534403	1	Mir9-3hg	0.322795	0.000473587	0.0251198
ENSMUSG00000029471	5	122731170	122779409	-1	Camkk2	-0.183358	0.000475576	0.0251198
ENSMUSG00000038291	8	46033261	46152159	-1	Snx25	-0.223766	0.000474618	0.0251198
ENSMUSG00000026259	1	87476834	87573870	-1	Ngef	-0.267458	0.000477504	0.0251529
ENSMUSG00000045854	4	32800253	32801559	1	Lyrm2	0.257618	0.000480144	0.0252232
ENSMUSG00000005804	2	122738503	122749475	1	Bloc1s6	0.144854	0.000488028	0.025298
ENSMUSG00000000184	6	127125162	127152193	-1	Ccnd2	0.129799	0.000490369	0.025298
ENSMUSG00000022351	15	59315077	59331192	1	Sqle	0.123674	0.000488853	0.025298
ENSMUSG00000026203	1	75236406	75245692	1	Dnajb2	-0.165507	0.000487887	0.025298
ENSMUSG00000052584	14	76532814	76556889	-1	Serp2	-0.217999	0.000490728	0.025298
ENSMUSG00000023011	15	99497012	99528165	-1	Faim2	-0.280888	0.000489547	0.025298
ENSMUSG00000029420	5	128757791	128953486	-1	Rimbp2	-0.197146	0.000504063	0.0259164
ENSMUSG00000027400	2	129686565	129699844	-1	Pdyn	-0.344038	0.000506095	0.0259518
ENSMUSG00000005233	2	69193895	69206194	-1	Spc25	0.292085	0.000513632	0.0262686
ENSMUSG00000037474	1	191537356	191575544	-1	Dtl	0.256946	0.000519301	0.0264885
ENSMUSG00000062393	X	6779306	6948363	1	Dgkk	-0.419199	0.000527649	0.0268435
ENSMUSG00000027115	2	109280738	109341747	1	Kif18a	0.320204	0.000529815	0.0268829
ENSMUSG00000054871	9	123259053	123260764	-1	Tmem158	-0.249458	0.000543316	0.0274958
ENSMUSG00000022053	14	67233292	67430918	1	Ebf2	0.285393	0.000551981	0.0278614
ENSMUSG00000028089	3	97560742	97610203	-1	Chd1l	0.405252	0.000559285	0.0280361
ENSMUSG00000023015	15	99620496	99651656	-1	Racgap1	0.190167	0.000559794	0.0280361
ENSMUSG00000029135	5	32135801	32157842	1	Fosl2	-0.383653	0.000558059	0.0280361
ENSMUSG00000001228	17	56303321	56323486	1	Uhrf1	0.237419	0.000565047	0.0281533
ENSMUSG00000027895	3	107438303	107459552	-1	Kcnc4	-0.29675	0.000565009	0.0281533
ENSMUSG00000020571	12	17266545	17284770	1	Pdia6	-0.13831	0.000567148	0.0281854
ENSMUSG00000020330	11	40701395	40733422	-1	Hmmr	0.24724	0.000569441	0.0282268
ENSMUSG00000024897	19	23758887	23949596	1	Apba1	-0.215094	0.00057327	0.0282716
ENSMUSG00000041801	1	135766119	135769136	1	Phlda3	-0.351323	0.000572647	0.0282716
ENSMUSG00000046160	16	91269772	91271933	1	Olig1	-0.261525	0.000574738	0.0282718
ENSMUSG00000022321	15	18818947	19014236	1	Cdh10	-0.193149	0.000578694	0.0283942
ENSMUSG00000020493	11	87089153	87108708	-1	Prr11	0.225402	0.000594974	0.028929
ENSMUSG00000061451	19	5070859	5085531	-1	Tmem151a	-0.293498	0.000592834	0.028929
ENSMUSG00000030844	7	128373621	128418758	-1	Rgs10	-0.324135	0.000595579	0.028929
ENSMUSG00000025128	3	18054174	18057517	1	Bhlhe22	-0.2295	0.000599141	0.029029
ENSMUSG00000054723	17	56713936	56718022	-1	Vmac	0.283113	0.000609785	0.0292789
ENSMUSG00000026646	2	3455815	3475031	-1	Suv39h2	0.268344	0.0006115	0.0292789
ENSMUSG00000002870	6	88883474	88898780	-1	Mcm2	0.224442	0.00061187	0.0292789
ENSMUSG00000024098	17	65921972	65951226	-1	Twsg1	0.154421	0.000607716	0.0292789
ENSMUSG00000030222	6	137054825	137170497	-1	Rerg	-0.508703	0.000610933	0.0292789
ENSMUSG00000042599	6	39136623	39206789	-1	Kdm7a	0.243107	0.000614238	0.0293196
ENSMUSG00000031532	8	34154563	34170845	1	Saraf	-0.127635	0.000616379	0.0293494
ENSMUSG00000025856	5	138976014	138997370	-1	Pdgfa	-0.27198	0.000619013	0.0294024
ENSMUSG00000002083	7	16308393	16318205	1	Bbc3	-0.261885	0.000626963	0.0296699
ENSMUSG00000045667	11	72389164	72411713	-1	Smtnl2	-0.418571	0.000627715	0.0296699
ENSMUSG00000090223	16	96467606	96525793	1	Pcp4	-0.286875	0.000630785	0.0297423
ENSMUSG00000008373	7	3629985	3642486	1	Prpf31	0.169418	0.000641119	0.03001
ENSMUSG00000032997	1	75474569	75479307	-1	Chpf	-0.165328	0.000638839	0.03001
ENSMUSG00000068566	7	3289080	3300442	1	Myadm	-0.227468	0.000640231	0.03001
ENSMUSG00000020362	11	49671503	49712723	-1	Cnot6	0.148553	0.000650523	0.0303766
ENSMUSG00000042066	1	132356315	132391281	-1	Tmcc2	-0.160576	0.000654069	0.0304686
ENSMUSG00000027306	2	119618298	119651244	1	Nusap1	0.199798	0.000656238	0.0304961
ENSMUSG00000043460	15	78667331	78718771	-1	Elfn2	-0.236021	0.000659748	0.0305857
ENSMUSG00000024959	19	6941861	6951899	1	Bad	-0.239825	0.000666088	0.0308058
ENSMUSG00000056214	18	80046890	80119639	1	Pard6g	0.155755	0.000672735	0.0309052
ENSMUSG00000023018	15	99702129	99713991	1	Smarcd1	0.154092	0.000676232	0.0309052
ENSMUSG00000003352	15	98630840	98644529	1	Cacnb3	-0.13696	0.000673608	0.0309052
ENSMUSG00000052406	2	26953563	26964386	-1	Rexo4	-0.161694	0.000675178	0.0309052
ENSMUSG00000042195	9	53771538	53818154	1	Slc35f2	-0.315935	0.000675923	0.0309052
ENSMUSG00000034731	14	78558750	78732776	-1	Dgkh	-0.258478	0.000679062	0.0309614
ENSMUSG00000037020	7	30240138	30280419	-1	Wdr62	0.32029	0.000691301	0.0312487
ENSMUSG00000029449	5	123103044	123132692	-1	Rhof	-0.309831	0.000691829	0.0312487
ENSMUSG00000046768	12	75308322	75401456	1	Rhoj	-0.340234	0.000687987	0.0312487
ENSMUSG00000095098	19	5453180	5457894	-1	Ccdc85b	-0.258308	0.000699283	0.0315117
ENSMUSG00000072214	16	18620502	18629954	-1	Septin5	-0.187312	0.00070236	0.0315768
ENSMUSG00000032411	9	96196275	96323646	1	Tfdp2	0.184119	0.00072152	0.0323629
ENSMUSG00000046470	2	181669836	181671640	-1	Sox18	-0.391039	0.000723837	0.0323917
ENSMUSG00000021708	13	91880400	92131656	-1	Rasgrf2	-0.344086	0.000736026	0.0328611
ENSMUSG00000018362	11	106988629	106999541	-1	Kpna2	0.159312	0.000740987	0.0328638
ENSMUSG00000041020	X	159414572	159498757	1	Map7d2	-0.193125	0.000739465	0.0328638
ENSMUSG00000048834	11	16257724	16427310	1	Vstm2a	-0.20295	0.000741185	0.0328638
ENSMUSG00000020358	11	51600100	51606847	-1	Hnrnpab	0.125625	0.000743624	0.0328964
ENSMUSG00000078307	9	52673042	52679780	-1	AI593442	-0.203418	0.000747601	0.0329969
ENSMUSG00000022769	16	17130138	17132383	-1	Sdf2l1	-0.420811	0.000752337	0.0331302
ENSMUSG00000022199	14	54906304	54913132	-1	Slc22a17	-0.12367	0.000760985	0.0333591
ENSMUSG00000025316	8	121949750	122029258	1	Banp	-0.229646	0.000768256	0.0336016
ENSMUSG00000028018	3	132981752	133092033	-1	Gstcd	0.24845	0.000776271	0.0337993
ENSMUSG00000034674	10	82629828	82650799	1	Tdg	0.189759	0.000779469	0.0338569
ENSMUSG00000021719	13	104945904	105054930	-1	Rgs7bp	-0.219518	0.000781098	0.0338569
ENSMUSG00000055782	15	91145871	91191799	-1	Abcd2	0.238704	0.000784408	0.0339243
ENSMUSG00000015880	5	45669919	45700546	1	Ncapg	0.370256	0.000786798	0.0339517
ENSMUSG00000097080	18	38238405	38250565	-1	1700086O06Rik	0.521256	0.000789	0.0339709
ENSMUSG00000034926	4	106561038	106589113	1	Dhcr24	0.161916	0.000795248	0.0340881
ENSMUSG00000022914	16	95992092	96082526	-1	Brwd1	0.143756	0.000794495	0.0340881
ENSMUSG00000052798	10	117750621	117792705	-1	Nup107	0.15701	0.000799295	0.0341858
ENSMUSG00000022678	16	14163275	14192928	1	Nde1	0.210598	0.000821379	0.0350527
ENSMUSG00000022887	16	23449417	23520815	-1	Masp1	0.145079	0.000825322	0.0351355
ENSMUSG00000029231	5	75152292	75198215	1	Pdgfra	-0.307352	0.000826952	0.0351355
ENSMUSG00000051378	11	102905529	102925124	-1	Kif18b	0.251858	0.000843912	0.0356991
ENSMUSG00000033952	1	139454772	139494091	1	Aspm	0.215365	0.000842232	0.0356991
ENSMUSG00000048402	1	118834132	119053619	-1	Gli2	0.232893	0.000846359	0.0357245
ENSMUSG00000048747	4	97568133	97778078	-1	E130114P18Rik	0.297246	0.000859025	0.0361801
ENSMUSG00000034796	8	123117374	123135182	1	Cpne7	-0.439511	0.000861616	0.0362103
ENSMUSG00000042388	4	127169204	127237022	1	Dlgap3	-0.184617	0.000880606	0.0368482
ENSMUSG00000028041	3	89338542	89349996	-1	Adam15	-0.269466	0.000879682	0.0368482
ENSMUSG00000024014	17	29490753	29496112	1	Pim1	0.235475	0.000882606	0.0368522
ENSMUSG00000047832	12	112820229	112829423	-1	Cdca4	0.20876	0.000889389	0.0370553
ENSMUSG00000033405	14	73518877	73548242	-1	Nudt15	0.368873	0.000894138	0.0370933
ENSMUSG00000032555	9	103305215	103350428	1	Topbp1	0.179374	0.000892739	0.0370933
ENSMUSG00000021109	12	73901375	73947530	1	Hif1a	0.131322	0.000896196	0.0370991
ENSMUSG00000066607	9	58488603	58499780	1	Insyn1	-0.17772	0.000904823	0.0373761
ENSMUSG00000040972	4	140026846	140246784	-1	Igsf21	-0.175648	0.000914828	0.0377088
ENSMUSG00000045038	17	86167785	86657919	1	Prkce	-0.173137	0.000918477	0.0377705
ENSMUSG00000021692	13	106947127	106960224	1	Dimt1	-0.234714	0.000920232	0.0377705
ENSMUSG00000038379	9	83834689	83872389	1	Ttk	0.251684	0.000926157	0.0379332
ENSMUSG00000000568	5	99955935	99978938	-1	Hnrnpd	0.180359	0.000939537	0.0383999
ENSMUSG00000026662	2	4881564	4910557	1	Sephs1	0.113698	0.0009639	0.0389835
ENSMUSG00000031778	8	94772009	94782427	1	Cx3cl1	-0.26693	0.000963565	0.0389835
ENSMUSG00000040536	4	14952245	15149794	-1	Necab1	-0.346142	0.000959307	0.0389835
ENSMUSG00000027314	2	119325784	119335962	1	Dll4	-0.359264	0.000963272	0.0389835
ENSMUSG00000036198	X	49463945	49500244	1	Arhgap36	-0.652578	0.000959168	0.0389835
ENSMUSG00000009079	11	5069689	5099266	-1	Ewsr1	0.138592	0.000979034	0.0394306
ENSMUSG00000043668	8	90247040	90348343	-1	Tox3	0.135905	0.00098608	0.0396318
ENSMUSG00000019803	10	42561963	42583632	-1	Nr2e1	0.251728	0.000991514	0.0396852
ENSMUSG00000063873	2	145167754	145642166	1	Slc24a3	-0.260129	0.000991419	0.0396852
ENSMUSG00000069072	3	31202858	31310378	-1	Slc7a14	-0.236563	0.000997997	0.0398621
ENSMUSG00000003380	7	24969752	24972754	-1	Rabac1	-0.199422	0.00101405	0.0402336
ENSMUSG00000062257	9	27790775	28925410	1	Opcml	-0.220183	0.00101296	0.0402336
ENSMUSG00000066189	7	122670492	122769393	1	Cacng3	-0.26843	0.0010106	0.0402336
ENSMUSG00000004951	5	135887919	135889563	1	Hspb1	-0.816422	0.00101562	0.0402336
ENSMUSG00000034384	5	106452523	106458166	-1	Barhl2	0.290152	0.0010207	0.040284
ENSMUSG00000031983	8	124635756	124663369	-1	2310022B05Rik	0.12614	0.00102565	0.0403825
ENSMUSG00000078651	11	101325063	101329702	1	Aoc2	-0.356132	0.00103683	0.0407399
ENSMUSG00000048327	2	129268210	129297212	-1	Ckap2l	0.22232	0.00104416	0.0409447
ENSMUSG00000021619	13	90935356	91223968	-1	Atg10	0.375378	0.00105718	0.0410392
ENSMUSG00000037570	15	99242817	99251961	-1	Mcrs1	0.135191	0.00105322	0.0410392
ENSMUSG00000026470	1	155158715	155208256	1	Stx6	0.124282	0.00105547	0.0410392
ENSMUSG00000035653	12	61523150	61858342	1	Lrfn5	-0.188592	0.00105098	0.0410392
ENSMUSG00000032735	18	61799392	61911824	-1	Ablim3	-0.21774	0.00105487	0.0410392
ENSMUSG00000028678	4	117159639	117182639	-1	Kif2c	0.23093	0.00106341	0.0411982
ENSMUSG00000042055	7	129591863	129635738	1	Wdr11	0.136992	0.00106752	0.0412211
ENSMUSG00000040813	9	106658746	106685927	-1	Tex264	-0.210301	0.00106827	0.0412211
ENSMUSG00000050312	16	62732444	62786818	-1	Nsun3	0.301265	0.00108333	0.0412262
ENSMUSG00000019942	10	69335146	69352938	-1	Cdk1	0.225036	0.00107933	0.0412262
ENSMUSG00000024640	19	15904678	15947337	-1	Psat1	0.175759	0.00107904	0.0412262
ENSMUSG00000020723	11	107732357	107794557	-1	Cacng4	-0.127648	0.00107578	0.0412262
ENSMUSG00000032172	9	20667690	20746349	-1	Olfm2	-0.177462	0.00108017	0.0412262
ENSMUSG00000047507	17	25242659	25256364	-1	Baiap3	-0.390929	0.00107827	0.0412262
ENSMUSG00000108037	6	125039816	125051542	1	Gm44597	-0.512451	0.00108144	0.0412262
ENSMUSG00000019966	10	100015630	100100416	1	Kitl	-0.270243	0.0010892	0.0413681
ENSMUSG00000039058	3	152462815	152668360	-1	Ak5	-0.265504	0.00109385	0.0414632
ENSMUSG00000032607	9	108296853	108302302	1	Amt	-0.263541	0.00110265	0.0417152
ENSMUSG00000001018	3	90488026	90491033	-1	Snapin	0.200887	0.00110755	0.0418186
ENSMUSG00000107002	16	31947050	31948494	-1	0610012G03Rik	-0.198468	0.00111359	0.0419647
ENSMUSG00000037846	10	67979570	68059740	1	Rtkn2	0.355117	0.00112952	0.0424822
ENSMUSG00000006728	10	127063534	127067920	1	Cdk4	0.168858	0.00114275	0.0428964
ENSMUSG00000058145	7	66839735	67153171	1	Adamts17	0.306704	0.00115097	0.0429583
ENSMUSG00000052397	17	6738041	6782784	-1	Ezr	0.15422	0.00114948	0.0429583
ENSMUSG00000070304	9	45117782	45130070	1	Scn2b	-0.231664	0.00115107	0.0429583
ENSMUSG00000026554	1	172148084	172197005	1	Dcaf8	0.116621	0.00117005	0.0435791
ENSMUSG00000030583	7	29320372	29518641	-1	Sipa1l3	-0.245132	0.00117221	0.0435791
ENSMUSG00000024590	18	56707813	56753424	1	Lmnb1	0.131329	0.00117508	0.043602
ENSMUSG00000065979	16	11803721	11909445	-1	Cpped1	0.214463	0.00118509	0.043889
ENSMUSG00000028793	4	129058271	129085886	1	Rnf19b	-0.145013	0.00118936	0.0439631
ENSMUSG00000054252	5	33721674	33737068	1	Fgfr3	0.204488	0.00119652	0.0440871
ENSMUSG00000018334	11	79013440	79146407	-1	Ksr1	-0.246904	0.00119728	0.0440871
ENSMUSG00000035184	14	62555737	62608486	1	Fam124a	-0.189378	0.00120458	0.0442716
ENSMUSG00000032336	9	58582240	58657955	1	Nptn	-0.130538	0.00121022	0.0443946
ENSMUSG00000042116	4	155768149	155774698	-1	Vwa1	-0.246666	0.0012131	0.0444161
ENSMUSG00000030663	7	116039397	116105210	1	1110004F10Rik	0.139763	0.00122094	0.0445344
ENSMUSG00000060780	6	77242689	77257791	1	Lrrtm1	-0.174746	0.00122094	0.0445344
ENSMUSG00000043587	9	96823336	96892669	-1	Pxylp1	0.177564	0.00122487	0.0445936
ENSMUSG00000034254	17	34604262	34613449	1	Agpat1	-0.153143	0.00123411	0.0448456
ENSMUSG00000015112	6	6041218	6217173	-1	Slc25a13	0.341975	0.00123804	0.0448679
ENSMUSG00000030652	7	118509659	118533356	-1	Coq7	0.223142	0.00124262	0.0448679
ENSMUSG00000017291	11	77529162	77607815	-1	Taok1	0.121344	0.00123998	0.0448679
ENSMUSG00000022421	15	79786351	79804766	-1	Nptxr	-0.158523	0.00124401	0.0448679
ENSMUSG00000036437	8	66697192	66706792	1	Npy1r	-0.437108	0.00125586	0.0452109
ENSMUSG00000032218	9	70407692	70421547	-1	Ccnb2	0.235338	0.00125935	0.0452524
ENSMUSG00000017400	11	98036623	98053462	-1	Stac2	-0.257364	0.00127294	0.0456558
ENSMUSG00000021670	13	96648967	96670936	-1	Hmgcr	0.145369	0.0012845	0.0459129
ENSMUSG00000031543	8	22974844	23150497	1	Ank1	-0.245843	0.00128486	0.0459129
ENSMUSG00000051390	17	33915904	33919325	1	Zbtb22	0.208237	0.00129283	0.0461125
ENSMUSG00000026814	2	32646595	32682669	1	Eng	-0.267149	0.00131091	0.0466713
ENSMUSG00000024056	17	71496100	71526857	-1	Ndc80	0.326243	0.00132433	0.0470214
ENSMUSG00000062683	15	102662864	102672352	-1	Atp5g2	0.154432	0.00132804	0.0470214
ENSMUSG00000042359	2	76406508	76600647	1	Osbpl6	-0.207826	0.00132625	0.0470214
ENSMUSG00000002103	2	91202885	91214098	1	Acp2	0.134831	0.00133143	0.0470554
ENSMUSG00000039197	14	21052574	21448569	1	Adk	0.208687	0.00133455	0.0470795
ENSMUSG00000097929	12	105333870	105383932	1	Tunar	-0.205447	0.00134087	0.0472163
ENSMUSG00000027006	2	80315466	80354043	1	Dnajc10	0.137026	0.00137124	0.0481104
ENSMUSG00000029657	5	149614287	149636376	-1	Hsph1	-0.171001	0.0013854	0.0485191
ENSMUSG00000028082	3	85971109	86130526	1	Sh3d19	-0.219552	0.001391	0.048627
ENSMUSG00000023328	5	137287519	137294466	1	Ache	-0.261682	0.00139469	0.0486681
ENSMUSG00000022322	8	4735976	4779567	-1	Shcbp1	0.294106	0.00140019	0.048772
ENSMUSG00000027715	3	36564865	36572150	-1	Ccna2	0.234273	0.00140412	0.0488211
ENSMUSG00000006715	13	24751845	24761923	-1	Gmnn	0.335467	0.00143484	0.0497606
ENSMUSG00000027624	2	156420909	156543214	1	Epb41l1	-0.197873	0.00143629	0.0497606
ENSMUSG00000004366	16	23889573	23890958	-1	Sst	-0.18231	0.00144316	0.0499091
ENSMUSG00000020785	11	73019008	73042073	1	Camkk1	-0.20592	0.00144689	0.0499486

## Sheet: GO analysis
Table S3B: GO analysis of DEGs, Stress v.s. Control. Padj < 0.05; N=9 control, 7 stress.
Up regulated genes, logFC > 0.
Enrichment FDR	nGenes	Pathway Genes	Fold Enrichment	Pathway	Genes
2.28e-29	78	1648	4.72977	Cell cycle	Ccnd2 Ddx3x Uhrf1 Mcm2 Kif20a Spc25 Cdc20 Gmnn Cdk4 Stambp Ctnnb1 Pole Ncapg Taok1 Nr2e1 Cdk1 Prr11 Pimreg Aurkb Top2a Vrk1 Rb1 Nde1 Racgap1 Cdca3 Sgo1 Pim1 Ndc80 Lmnb1 Tubgcp2 Nek2 Nuf2 Kif18a Haus2 Nusap1 Knstrn Tpx2 Ccna2 Iqgap3 Kif2c Khdrbs1 Cenpa Kntc1 Xpc Kif22 Rrm1 Sfrp1 Ccnb2 Kif23 Tipin Tfdp2 Topbp1 Nudt15 Aspm Kif4 Ncaph Melk Wdr62 Tacc3 Dtl Ttk Txnip Bub1b Pclaf Ccnb1 Mcm3 Sin3a Cirbp …
7.54e-29	64	1079	5.92736	Cell cycle proc.	Ccnd2 Ddx3x Mcm2 Kif20a Spc25 Cdc20 Gmnn Cdk4 Stambp Ctnnb1 Pole Ncapg Taok1 Cdk1 Aurkb Top2a Rb1 Nde1 Racgap1 Sgo1 Ndc80 Lmnb1 Tubgcp2 Nek2 Nuf2 Kif18a Haus2 Nusap1 Knstrn Tpx2 Ccna2 Iqgap3 Kif2c Cenpa Kntc1 Xpc Kif22 Sfrp1 Ccnb2 Kif23 Tipin Topbp1 Aspm Kif4 Ncaph Wdr62 Tacc3 Dtl Ttk Bub1b Pclaf Ccnb1 Mcm3 Sin3a Cirbp Cenph Kif18b Ezr Pard6g Espl1 Psrc1 Ccnf Kiz Kifc1
2.37e-28	56	810	6.90884	Mitotic cell cycle	Ccnd2 Ddx3x Mcm2 Kif20a Spc25 Cdc20 Cdk4 Stambp Ctnnb1 Pole Ncapg Taok1 Cdk1 Aurkb Rb1 Nde1 Racgap1 Sgo1 Ndc80 Lmnb1 Tubgcp2 Nek2 Nuf2 Kif18a Nusap1 Knstrn Tpx2 Ccna2 Iqgap3 Kif2c Cenpa Kntc1 Xpc Kif22 Rrm1 Ccnb2 Kif23 Tipin Topbp1 Nudt15 Kif4 Ncaph Wdr62 Tacc3 Dtl Ttk Bub1b Ccnb1 Mcm3 Sin3a Cenph Kif18b Espl1 Psrc1 Ccnf Kifc1
1.41e-28	52	663	7.83777	Mitotic cell cycle proc.	Ccnd2 Ddx3x Mcm2 Kif20a Spc25 Cdc20 Cdk4 Stambp Pole Ncapg Taok1 Cdk1 Aurkb Rb1 Nde1 Racgap1 Sgo1 Ndc80 Lmnb1 Nek2 Nuf2 Kif18a Nusap1 Knstrn Tpx2 Ccna2 Iqgap3 Kif2c Cenpa Kntc1 Xpc Kif22 Ccnb2 Kif23 Tipin Topbp1 Kif4 Ncaph Wdr62 Tacc3 Dtl Ttk Bub1b Ccnb1 Mcm3 Sin3a Cenph Kif18b Espl1 Psrc1 Ccnf Kifc1
2.45e-24	45	578	7.78013	Cell division	Ccnd2 Kif20a Spc25 Cdc20 Cdk4 Stambp Ncapg Cdk1 Pimreg Aurkb Top2a Vrk1 Rb1 Nde1 Racgap1 Cdca3 Sgo1 Ndc80 Lbh Nek2 Nuf2 Haus2 Nusap1 Knstrn Tpx2 Ccna2 Kif2c Cenpa Kntc1 Ccnb2 Kif23 Tipin Aspm Kif4 Ncaph Txnip Bub1b Ccnb1 Sox5 Cdca2 Kif18b Pard6g Psrc1 Ccnf Kifc1
6.16e-21	27	185	14.5846	Sister chromatid segregation	Cdc20 Ctnnb1 Ncapg Aurkb Top2a Rb1 Racgap1 Sgo1 Ndc80 Nek2 Nuf2 Kif18a Nusap1 Knstrn Kif2c Kntc1 Kif22 Kif23 Kif4 Ncaph Ttk Bub1b Ccnb1 Kif18b Espl1 Psrc1 Kifc1
2.42e-20	25	157	15.9127	Mitotic sister chromatid segregation	Cdc20 Ncapg Aurkb Rb1 Racgap1 Sgo1 Ndc80 Nek2 Nuf2 Kif18a Nusap1 Knstrn Kif2c Kntc1 Kif22 Kif23 Kif4 Ncaph Ttk Bub1b Ccnb1 Kif18b Espl1 Psrc1 Kifc1
9.14e-21	33	329	10.0235	Chromosome segregation	Ddx3x Spc25 Cdc20 Ctnnb1 Ncapg Aurkb Top2a Rb1 Nde1 Racgap1 Sgo1 Ndc80 Nek2 Nuf2 Kif18a Nusap1 Knstrn Kif2c Kntc1 Rad18 Kif22 Kif23 Kif4 Ncaph Ttk Bub1b Ccnb1 Cenph Cdca2 Kif18b Espl1 Psrc1 Kifc1
2.58e-19	48	897	5.34751	Chromosome organization	Hnrnpd Ddx3x Uhrf1 Mcm2 Cdc20 Ctnnb1 Anp32e Ncapg H3f3b Cdk1 Aurkb Top2a Rb1 Parn Racgap1 Smarcd1 Sgo1 Ndc80 Xrcc5 Nek2 Suv39h2 Nuf2 Kif18a Nusap1 Knstrn Chd1l Kif2c Cenpa Kntc1 Xpc Kif22 Kif23 Kif4 Tdg Ncaph Mcrs1 Ttk Bub1b Ccnb1 Mcm3 Kdm7a Cenph Kif18b Nup107 Espl1 Psrc1 Kifc1 H1f0
9.83e-18	24	179	13.3986	Spindle organization	Spc25 Cdc20 Aurkb Racgap1 Ndc80 Tubgcp2 Nek2 Nuf2 Haus2 Knstrn Tpx2 Ccnb2 Kif23 Aspm Kif4 Wdr62 Tacc3 Ccnb1 Cenph Ezr Espl1 Psrc1 Kiz Kifc1
Down regulated genes, logFC < 0.
Enrichment FDR	nGenes	Pathway Genes	Fold Enrichment	Pathway	Genes
1.89e-11	53	1187	3.20385	Cation transport	Bbc3 Cacnb3 Hap1 Cav1 Slc38a3 Stac2 Slc12a5 Crhr1 Scn1b Atp6v0a1 Hcn2 Xbp1 Asic2 Cacng4 Cacna1g Rasgrf2 Slc22a17 Jph4 Cacna1i Shisa9 Shank3 Bin1 Htr7 Kcnip2 Atp1b1 Kcnc4 Kcnq5 Hcn3 Hpca Atp2b2 Gas6 Saraf Ank1 Cx3cl1 Thy1 Drd2 Kcnh4 Fxyd7 Orai2 Atp1b2 Kcnj12 Prkce Htr1b Slc6a7 Cntn1 Camk2b Syt17 Calcrl Slc24a3 Cacng3 Fxyd6 Scn2b Pcp4
5.35e-16	77	1841	3.00112	Reg. of transport	Bbc3 Cacnb3 Map2k1 Hap1 Syngr3 Cav1 Dynll1 Slc38a3 Stac2 Myo1c Crhr1 Scn1b Pfkl Hcn2 Xbp1 Asic2 Cacng4 Doc2b Cacna1g Rasgrf2 Jph4 Myc Cacna1i Shisa9 Shank3 Adcy5 Vegfa Bin1 Htr7 Apba1 Bad Kcnip2 Caly Atp1b1 Kcnc4 Kcnq5 Hcn3 Hpca Atp2b2 Syp Gas6 Saraf Cx3cl1 Thy1 Drd2 Cspg5 Arhgap44 Snap91 Unc13a Kcnh4 Npy1r Ndrg4 Fxyd7 Apln Syn1 Atp8a1 Zdhhc2 Pacsin1 Atp1b2 Rap1gap Osbpl6 Kcnj12 Trim46 Prkce Baia…
8.13e-12	41	713	4.12611	Reg. of ion transport	Cacnb3 Hap1 Cav1 Slc38a3 Stac2 Crhr1 Scn1b Hcn2 Asic2 Cacng4 Cacna1g Rasgrf2 Jph4 Cacna1i Shisa9 Shank3 Bin1 Htr7 Kcnip2 Atp1b1 Kcnc4 Kcnq5 Hcn3 Hpca Atp2b2 Saraf Cx3cl1 Thy1 Drd2 Kcnh4 Fxyd7 Atp1b2 Kcnj12 Prkce Htr1b Cntn1 Syt17 Cacng3 Fxyd6 Scn2b Pcp4
2.54e-19	51	699	5.23528	Chemical synaptic transmission	Cacnb3 Neurl1a Hap1 Syn2 Slc12a5 Rac3 Crhr1 Grm1 Xbp1 Cacng4 Doc2b Cacna1g Rasgrf2 Jph4 Syngr1 Nptxr Shisa9 Shank3 Htr7 Apba1 Pdyn Kcnc4 Gucy1b1 Gabrb1 Rimbp2 Atp2b2 Syp Cx3cl1 Drd2 Nptn Cspg5 Mgll Unc13a Sncb Syn1 Vgf Zdhhc2 Dlgap3 Prkce Penk Baiap3 Htr1b Doc2a Nrgn Shisa7 Gabra5 Camk2b Lrrtm1 Cacng3 Insyn1 Septin5
2.54e-19	51	699	5.23528	Anterograde trans-synaptic signaling	Cacnb3 Neurl1a Hap1 Syn2 Slc12a5 Rac3 Crhr1 Grm1 Xbp1 Cacng4 Doc2b Cacna1g Rasgrf2 Jph4 Syngr1 Nptxr Shisa9 Shank3 Htr7 Apba1 Pdyn Kcnc4 Gucy1b1 Gabrb1 Rimbp2 Atp2b2 Syp Cx3cl1 Drd2 Nptn Cspg5 Mgll Unc13a Sncb Syn1 Vgf Zdhhc2 Dlgap3 Prkce Penk Baiap3 Htr1b Doc2a Nrgn Shisa7 Gabra5 Camk2b Lrrtm1 Cacng3 Insyn1 Septin5
3.16e-19	51	707	5.17604	Trans-synaptic signaling	Cacnb3 Neurl1a Hap1 Syn2 Slc12a5 Rac3 Crhr1 Grm1 Xbp1 Cacng4 Doc2b Cacna1g Rasgrf2 Jph4 Syngr1 Nptxr Shisa9 Shank3 Htr7 Apba1 Pdyn Kcnc4 Gucy1b1 Gabrb1 Rimbp2 Atp2b2 Syp Cx3cl1 Drd2 Nptn Cspg5 Mgll Unc13a Sncb Syn1 Vgf Zdhhc2 Dlgap3 Prkce Penk Baiap3 Htr1b Doc2a Nrgn Shisa7 Gabra5 Camk2b Lrrtm1 Cacng3 Insyn1 Septin5
3.22e-20	54	738	5.2503	Synaptic signaling	Cacnb3 Neurl1a Hap1 Syn2 Slc12a5 Rac3 Crhr1 Grm1 Xbp1 Cacng4 Doc2b Cacna1g Rasgrf2 Jph4 Syngr1 Nptxr Shisa9 Shank3 Ache Dtna Htr7 Apba1 Pdyn Kcnc4 Gucy1b1 Gabrb1 Rimbp2 Atp2b2 Rgs10 Syp Cx3cl1 Drd2 Nptn Cspg5 Mgll Unc13a Sncb Syn1 Vgf Zdhhc2 Dlgap3 Prkce Penk Baiap3 Htr1b Doc2a Nrgn Shisa7 Gabra5 Camk2b Lrrtm1 Cacng3 Insyn1 Septin5
2.19e-17	71	1496	3.40544	Cell-cell signaling	Cacnb3 Neurl1a Hap1 Cav1 Dynll1 Syn2 Slc12a5 Rac3 Crhr1 Scn1b Grm1 Pfkl Xbp1 Cacng4 Doc2b Cacna1g Rasgrf2 Jph4 Myc Syngr1 Nptxr Shisa9 Shank3 Adcy5 Ache Dtna Htr7 Apba1 Bad Ptprn Pdyn Kcnc4 Gucy1b1 Gabrb1 Rimbp2 Atp2b2 Rgs10 Syp Cx3cl1 Thy1 Drd2 Nptn Cspg5 Mgll Unc13a Sncb Npy1r Apln Syn1 Vgf Zdhhc2 Gabbr2 Dlgap3 Prkce Penk Baiap3 Htr1b Doc2a Nrgn Shisa7 Gabra5 Camk2b Syt17 Lrrtm1 Cacng3 Insyn1 S…
8.13e-12	34	493	4.94856	Reg. of trans-synaptic signaling	Cacnb3 Neurl1a Hap1 Crhr1 Grm1 Cacng4 Rasgrf2 Jph4 Syngr1 Nptxr Shisa9 Shank3 Htr7 Apba1 Kcnc4 Atp2b2 Syp Drd2 Nptn Cspg5 Mgll Unc13a Syn1 Vgf Zdhhc2 Dlgap3 Prkce Baiap3 Htr1b Nrgn Shisa7 Camk2b Lrrtm1 Cacng3
8.13e-12	34	492	4.95862	Modulation of chemical synaptic transmission	Cacnb3 Neurl1a Hap1 Crhr1 Grm1 Cacng4 Rasgrf2 Jph4 Syngr1 Nptxr Shisa9 Shank3 Htr7 Apba1 Kcnc4 Atp2b2 Syp Drd2 Nptn Cspg5 Mgll Unc13a Syn1 Vgf Zdhhc2 Dlgap3 Prkce Baiap3 Htr1b Nrgn Shisa7 Camk2b Lrrtm1 Cacng3
All DEGs
Enrichment FDR	nGenes	Pathway Genes	Fold Enrichment	Pathway	Genes
3.05e-12	93	1648	2.3569	Cell cycle	Ccnd2 Ddx3x Uhrf1 Mcm2 Kif20a Map2k1 Spc25 Cdc20 Gmnn Cdk4 Stambp Ctnnb1 Pole Fsd1 Ncapg Taok1 Nr2e1 Cdk1 Prr11 Pimreg Aurkb Top2a Vrk1 Rb1 Myc Nde1 Racgap1 Cdkn1a Cdca3 Sgo1 Pim1 Ndc80 Lmnb1 Banp Tubgcp2 Nek2 Nuf2 Pkp4 Kif18a Haus2 Nusap1 Knstrn Tpx2 Ccna2 Iqgap3 Kif2c Khdrbs1 Cenpa Kntc1 Xpc Kif22 Rrm1 Cdkl5 Sfrp1 Ccnb2 Kif23 Drd2 Tipin Tfdp2 Topbp1 Nudt15 Aspm Kif4 Ncaph Melk Wdr62 Tacc3 Dtl T…
6.06e-13	73	1079	2.82564	Cell cycle proc.	Ccnd2 Ddx3x Mcm2 Kif20a Spc25 Cdc20 Gmnn Cdk4 Stambp Ctnnb1 Pole Fsd1 Ncapg Taok1 Cdk1 Aurkb Top2a Rb1 Myc Nde1 Racgap1 Cdkn1a Sgo1 Ndc80 Lmnb1 Tubgcp2 Nek2 Nuf2 Pkp4 Kif18a Haus2 Nusap1 Knstrn Tpx2 Ccna2 Iqgap3 Kif2c Cenpa Kntc1 Xpc Kif22 Sfrp1 Ccnb2 Kif23 Drd2 Tipin Topbp1 Aspm Kif4 Ncaph Wdr62 Tacc3 Dtl Ttk Bub1b Pclaf Ccnb1 Mcm3 Sin3a Prkce Cirbp Cenph Kif18b Ezr Klhl18 Pard6g Camk2b Espl1 Ps…
5.62e-14	64	810	3.29997	Mitotic cell cycle	Ccnd2 Ddx3x Mcm2 Kif20a Map2k1 Spc25 Cdc20 Cdk4 Stambp Ctnnb1 Pole Fsd1 Ncapg Taok1 Cdk1 Aurkb Rb1 Myc Nde1 Racgap1 Cdkn1a Sgo1 Ndc80 Lmnb1 Tubgcp2 Nek2 Nuf2 Kif18a Nusap1 Knstrn Tpx2 Ccna2 Iqgap3 Kif2c Cenpa Kntc1 Xpc Kif22 Rrm1 Ccnb2 Kif23 Tipin Topbp1 Nudt15 Kif4 Ncaph Wdr62 Tacc3 Dtl Ttk Bub1b Ccnb1 Mcm3 Sin3a Cenph Prkca Kif18b Klhl18 Camk2b Espl1 Tubb2a Psrc1 Ccnf Kifc1
2.72e-13	56	663	3.52768	Mitotic cell cycle proc.	Ccnd2 Ddx3x Mcm2 Kif20a Spc25 Cdc20 Cdk4 Stambp Pole Fsd1 Ncapg Taok1 Cdk1 Aurkb Rb1 Nde1 Racgap1 Cdkn1a Sgo1 Ndc80 Lmnb1 Nek2 Nuf2 Kif18a Nusap1 Knstrn Tpx2 Ccna2 Iqgap3 Kif2c Cenpa Kntc1 Xpc Kif22 Ccnb2 Kif23 Tipin Topbp1 Kif4 Ncaph Wdr62 Tacc3 Dtl Ttk Bub1b Ccnb1 Mcm3 Sin3a Cenph Kif18b Klhl18 Camk2b Espl1 Psrc1 Ccnf Kifc1
5.62e-14	54	578	3.90195	Cell division	Ccnd2 Kif20a Spc25 Cdc20 Cdk4 Stambp Fsd1 Ncapg Cdk1 Pimreg Aurkb Top2a Vrk1 Rb1 Myc Nde1 Racgap1 Cdca3 Sgo1 Vegfa Ndc80 Lbh Pdgfa Nek2 Nuf2 Pkp4 Haus2 Nusap1 Knstrn Tpx2 Ccna2 Kif2c Cenpa Kntc1 Ccnb2 Kif23 Drd2 Tipin Aspm Kif4 Ncaph Txnip Bub1b Ccnb1 Sox5 Prkce Cdca2 Kif18b Klhl18 Pard6g Psrc1 Ccnf Septin5 Kifc1
4.92e-13	57	699	3.40575	Chemical synaptic transmission	Snapin Cacnb3 Ncstn Cdc20 Neurl1a Hap1 Ctnnb1 Syn2 Slc12a5 Slc12a7 Rac3 Crhr1 Nr2e1 Grm1 Xbp1 Cacng4 Doc2b Cacna1g Rasgrf2 Jph4 Syngr1 Nptxr Shisa9 Shank3 Htr7 Apba1 Pdyn Kcnc4 Gucy1b1 Gabrb1 Rimbp2 Atp2b2 Syp Cx3cl1 Drd2 Nptn Cspg5 Mgll Unc13a Sncb Syn1 Vgf Zdhhc2 Dlgap3 Prkce Penk Baiap3 Htr1b Doc2a Nrgn Shisa7 Gabra5 Camk2b Lrrtm1 Cacng3 Insyn1 Septin5
4.92e-13	57	699	3.40575	Anterograde trans-synaptic signaling	Snapin Cacnb3 Ncstn Cdc20 Neurl1a Hap1 Ctnnb1 Syn2 Slc12a5 Slc12a7 Rac3 Crhr1 Nr2e1 Grm1 Xbp1 Cacng4 Doc2b Cacna1g Rasgrf2 Jph4 Syngr1 Nptxr Shisa9 Shank3 Htr7 Apba1 Pdyn Kcnc4 Gucy1b1 Gabrb1 Rimbp2 Atp2b2 Syp Cx3cl1 Drd2 Nptn Cspg5 Mgll Unc13a Sncb Syn1 Vgf Zdhhc2 Dlgap3 Prkce Penk Baiap3 Htr1b Doc2a Nrgn Shisa7 Gabra5 Camk2b Lrrtm1 Cacng3 Insyn1 Septin5
6.32e-13	57	707	3.36721	Trans-synaptic signaling	Snapin Cacnb3 Ncstn Cdc20 Neurl1a Hap1 Ctnnb1 Syn2 Slc12a5 Slc12a7 Rac3 Crhr1 Nr2e1 Grm1 Xbp1 Cacng4 Doc2b Cacna1g Rasgrf2 Jph4 Syngr1 Nptxr Shisa9 Shank3 Htr7 Apba1 Pdyn Kcnc4 Gucy1b1 Gabrb1 Rimbp2 Atp2b2 Syp Cx3cl1 Drd2 Nptn Cspg5 Mgll Unc13a Sncb Syn1 Vgf Zdhhc2 Dlgap3 Prkce Penk Baiap3 Htr1b Doc2a Nrgn Shisa7 Gabra5 Camk2b Lrrtm1 Cacng3 Insyn1 Septin5
5.62e-14	61	738	3.45214	Synaptic signaling	Snapin Cacnb3 Ncstn Cdc20 Neurl1a Hap1 Ctnnb1 Syn2 Slc12a5 Slc12a7 Rac3 Kpna2 Crhr1 Nr2e1 Grm1 Xbp1 Cacng4 Doc2b Cacna1g Rasgrf2 Jph4 Syngr1 Nptxr Shisa9 Shank3 Ache Dtna Htr7 Apba1 Pdyn Kcnc4 Gucy1b1 Gabrb1 Rimbp2 Atp2b2 Rgs10 Syp Cx3cl1 Drd2 Nptn Cspg5 Mgll Unc13a Sncb Syn1 Vgf Zdhhc2 Dlgap3 Prkce Penk Baiap3 Htr1b Doc2a Nrgn Shisa7 Gabra5 Camk2b Lrrtm1 Cacng3 Insyn1 Septin5
5.62e-14	92	1496	2.56845	Cell-cell signaling	Ddx3x Snapin Cacnb3 Ncstn Cdc20 Neurl1a Hap1 Ctnnb1 Cav1 Dynll1 Syn2 Myt1 Slc12a5 Slc12a7 Rac3 Kpna2 Crhr1 Scn1b Nr2e1 Grm1 Pfkl Xbp1 Cacng4 Doc2b Cacna1g Hif1a Gli3 Hmgcr Depdc1b Rasgrf2 Jph4 Myc Syngr1 Nptxr Shisa9 Shank3 Adcy5 Ache Dtna Htr7 Apba1 Bad Ptprn Pdyn Kcnc4 Hadh Gucy1b1 Gabrb1 Rimbp2 Atp2b2 Rgs10 Syp Sfrp1 Cx3cl1 Thy1 Drd2 Nptn Cspg5 Mgll Aspm Unc13a Sncb Npy1r Fzd8 Apln Syn1 Vgf Zd…

## Sheet: Differential list (male)
Table S3C: Differential genes list of male samples, Stress v.s. Control. Padj < 0.05; N=5 control, 3 stress.
Ensembl_ID	Chr	Start	End	Strand	Gene_Symbol	Log2FC	Pvalue	Padj
ENSMUSG00000090071	1	74854934	74857732	1	Cdk5r2	-0.239467	0.000263629	0.0435905
ENSMUSG00000026452	1	134646677	134762593	1	Syt2	-0.663156	1.50283e-05	0.00695471
ENSMUSG00000026576	1	164437109	164458355	-1	Atp1b1	-0.328487	1.12933e-06	0.00129614
ENSMUSG00000053963	1	180432387	180483504	-1	Stum	-0.479492	2.9508e-05	0.0102305
ENSMUSG00000060743	1	180800832	180813943	-1	H3f3a	0.165206	0.000208355	0.0383511
ENSMUSG00000004360	10	29211606	29230779	1	9330159F19Rik	-0.194241	0.000179806	0.0347346
ENSMUSG00000020277	10	77986947	78010083	-1	Pfkl	-0.297935	1.07912e-06	0.00129614
ENSMUSG00000045193	10	80165985	80172786	1	Cirbp	0.384599	6.68707e-11	3.26179e-07
ENSMUSG00000034674	10	82629828	82650799	1	Tdg	0.219677	9.4545e-06	0.00528675
ENSMUSG00000006728	10	127063534	127067920	1	Cdk4	0.246492	5.66015e-06	0.00391018
ENSMUSG00000057897	11	5969644	6066362	-1	Camk2b	-0.284713	3.92236e-05	0.0121475
ENSMUSG00000020173	11	12236608	12464960	-1	Cobl	-0.352282	2.57252e-05	0.00996335
ENSMUSG00000048834	11	16257724	16427310	1	Vstm2a	-0.287736	0.00013197	0.0289311
ENSMUSG00000020315	11	30099395	30268175	-1	Sptbn1	-0.159945	0.000240592	0.04229
ENSMUSG00000020358	11	51600100	51606847	-1	Hnrnpab	0.161899	0.000299036	0.0463055
ENSMUSG00000020808	11	72042032	72047370	1	Pimreg	0.434554	1.33991e-05	0.00663435
ENSMUSG00000020848	11	75768966	75796049	-1	Doc2b	-0.406954	2.35457e-05	0.0093755
ENSMUSG00000020866	11	94408391	94474198	-1	Cacna1g	-0.250546	0.000131888	0.0289311
ENSMUSG00000020914	11	98992943	99024189	-1	Top2a	0.24651	5.23118e-05	0.0154123
ENSMUSG00000006930	11	100347327	100356128	-1	Hap1	-0.21704	2.03504e-05	0.00827201
ENSMUSG00000050965	11	107933387	108343928	-1	Prkca	-0.275803	7.70961e-05	0.0195354
ENSMUSG00000016559	11	116021912	116027962	-1	H3f3b	0.375424	1.78969e-23	3.49185e-19
ENSMUSG00000011179	12	17544794	17551505	1	Odc1	0.236904	1.1069e-06	0.00129614
ENSMUSG00000020649	12	24708241	24714146	1	Rrm2	0.359401	2.11319e-08	6.87173e-05
ENSMUSG00000021303	13	13784059	13827896	1	Gng4	-0.297767	1.81957e-05	0.00771773
ENSMUSG00000034891	13	54758860	54766595	-1	Sncb	-0.322285	0.000274094	0.0445653
ENSMUSG00000055254	13	58806569	59133970	1	Ntrk2	-0.221493	0.000113435	0.0263481
ENSMUSG00000074794	13	80883384	80896042	1	Arrdc3	0.43916	1.87027e-07	0.000395706
ENSMUSG00000021708	13	91880400	92131656	-1	Rasgrf2	-0.467872	0.000258219	0.0435905
ENSMUSG00000041431	13	100778650	100786570	-1	Ccnb1	0.308603	0.000179179	0.0347346
ENSMUSG00000021697	13	108316332	108407782	1	Depdc1b	0.918833	2.95855e-06	0.00264966
ENSMUSG00000022208	14	55106826	55116935	-1	Jph4	-0.217675	3.58223e-05	0.0118362
ENSMUSG00000048922	14	67676331	67715841	-1	Cdca2	0.403631	0.000313716	0.0478196
ENSMUSG00000035566	14	84443563	84539002	1	Pcdh17	-0.232788	0.000203006	0.0377225
ENSMUSG00000043460	15	78667331	78718771	-1	Elfn2	-0.321753	2.80859e-05	0.00996335
ENSMUSG00000096210	15	79028450	79030504	1	H1f0	0.511218	0.000164173	0.0330224
ENSMUSG00000022415	15	80091334	80119501	1	Syngr1	-0.260361	3.66315e-05	0.0118362
ENSMUSG00000022623	15	89499623	89560261	1	Shank3	-0.281233	0.000261668	0.0435905
ENSMUSG00000055022	15	92051165	92341967	1	Cntn1	-0.386287	4.30992e-06	0.00350379
ENSMUSG00000022840	16	35154877	35305738	1	Adcy5	-0.276322	0.000297371	0.0463055
ENSMUSG00000022892	16	84949685	85173766	-1	App	-0.150044	9.46711e-05	0.0230891
ENSMUSG00000033597	17	24488601	24508671	1	Caskin1	-0.222651	0.000149333	0.031219
ENSMUSG00000007021	17	24685092	24689955	-1	Syngr3	-0.268346	5.58892e-05	0.0158037
ENSMUSG00000023951	17	46016993	46032369	-1	Vegfa	-0.419311	2.07787e-07	0.000395706
ENSMUSG00000003779	18	34624613	34633277	1	Kif20a	0.441687	0.000169356	0.0335385
ENSMUSG00000032735	18	61799392	61911824	-1	Ablim3	-0.242569	1.97758e-05	0.00820948
ENSMUSG00000032946	19	6399340	6415216	1	Rasgrp2	-0.500858	4.6865e-06	0.00352621
ENSMUSG00000024897	19	23758887	23949596	1	Apba1	-0.260074	6.88634e-07	0.00103353
ENSMUSG00000025085	19	57032733	57314919	-1	Ablim1	-0.273446	3.38006e-06	0.00286732
ENSMUSG00000061136	2	53134704	53191702	-1	Prpf40a	0.197493	0.000260454	0.0435905
ENSMUSG00000026991	2	59160850	59355208	1	Pkp4	-0.234156	8.81952e-05	0.021782
ENSMUSG00000027035	2	68861441	69114282	1	Cers6	-0.22017	0.000149447	0.031219
ENSMUSG00000059005	2	75659261	75669407	1	Hnrnpa3	0.156331	0.000107197	0.0255065
ENSMUSG00000042359	2	76406508	76600647	1	Osbpl6	-0.321679	0.00026672	0.0437309
ENSMUSG00000027239	2	91929805	91932297	-1	Mdk	0.29347	0.000223481	0.0400031
ENSMUSG00000027331	2	118814003	118853957	1	Knstrn	0.395945	0.000160062	0.0325308
ENSMUSG00000027254	2	121289600	121310832	1	Map1a	-0.2451	1.53274e-05	0.00695471
ENSMUSG00000027469	2	152847964	152895321	1	Tpx2	0.252003	0.000290796	0.0458659
ENSMUSG00000089824	2	156091958	156111978	-1	Rbm12	0.327093	2.79619e-05	0.00996335
ENSMUSG00000027624	2	156420909	156543214	1	Epb41l1	-0.205073	3.34928e-05	0.0112669
ENSMUSG00000017740	2	164960802	164999731	1	Slc12a5	-0.332979	2.43374e-07	0.000395706
ENSMUSG00000028068	3	88081971	88121048	1	Iqgap3	0.555343	2.76947e-05	0.00996335
ENSMUSG00000015749	3	95929246	95947390	1	Anp32e	0.224859	1.26492e-05	0.00649471
ENSMUSG00000038393	3	96557957	96561883	1	Txnip	0.441064	7.83324e-06	0.00477607
ENSMUSG00000004035	3	107926334	107931817	-1	Gstm7	0.33244	0.000223287	0.0400031
ENSMUSG00000032826	3	126921612	127499350	-1	Ank2	-0.170211	0.000108939	0.0256085
ENSMUSG00000045573	4	4133531	4138819	-1	Penk	-0.561265	2.68781e-05	0.00996335
ENSMUSG00000039809	4	46662305	46991873	-1	Gabbr2	-0.380364	1.65932e-08	6.475e-05
ENSMUSG00000028568	4	108814295	108833614	-1	Btf3l4	0.289242	9.4837e-06	0.00528675
ENSMUSG00000046093	4	123183227	123194701	1	Hpcal4	-0.39178	6.91325e-05	0.0182276
ENSMUSG00000028790	4	129703164	129742303	-1	Khdrbs1	0.186825	7.82352e-06	0.00477607
ENSMUSG00000003038	4	133964738	133968650	-1	Hmgn2	0.20812	6.03708e-06	0.00392631
ENSMUSG00000060862	4	136979732	137048801	-1	Zbtb40	-0.64626	2.26005e-07	0.000395706
ENSMUSG00000042804	4	152274232	152285337	1	Gpr153	-0.441241	8.7615e-07	0.00122104
ENSMUSG00000005045	4	152338651	152390194	1	Chd5	-0.21441	0.00013453	0.0291646
ENSMUSG00000037313	5	33658128	33678995	1	Tacc3	0.358161	0.0001285	0.028818
ENSMUSG00000029095	5	35757880	35884973	1	Ablim2	-0.473557	0.000150407	0.031219
ENSMUSG00000037685	5	67618140	67847434	-1	Atp8a1	-0.257473	1.50248e-05	0.00695471
ENSMUSG00000029212	5	71658113	72149037	1	Gabrb1	-0.365052	0.000170176	0.0335385
ENSMUSG00000062960	5	75932827	75978458	-1	Kdr	-0.34624	8.71199e-05	0.021782
ENSMUSG00000000568	5	99955935	99978938	-1	Hnrnpd	0.192625	5.41206e-05	0.0155286
ENSMUSG00000029309	5	104079111	104113733	-1	Sparcl1	-0.324419	1.08935e-07	0.000303633
ENSMUSG00000042744	5	121220219	121368577	1	Hectd4	-0.165043	0.000189963	0.0359842
ENSMUSG00000029467	5	122453513	122502225	-1	Atp2a2	-0.18365	9.33225e-06	0.00528675
ENSMUSG00000056413	5	139271876	139325622	-1	Adap1	-0.284155	3.73403e-05	0.0118362
ENSMUSG00000066551	5	149046702	149184489	-1	Hmgb1	0.193065	1.74378e-05	0.00756064
ENSMUSG00000007655	6	17306335	17341452	1	Cav1	-0.506706	0.000227237	0.0403056
ENSMUSG00000009376	6	17463800	17573980	1	Met	-0.689536	0.000157346	0.0323155
ENSMUSG00000049001	6	65671590	65712326	1	Ndnf	-0.413935	0.000193341	0.0362719
ENSMUSG00000006906	6	83543211	83572729	-1	Stambp	0.715066	3.38064e-16	3.29798e-12
ENSMUSG00000072875	6	99692679	99695066	1	Gpr27	-0.251276	0.000256909	0.0435905
ENSMUSG00000030302	6	113743831	114042613	-1	Atp2b2	-0.2931	1.36013e-05	0.00663435
ENSMUSG00000030307	6	114131241	114249952	1	Slc6a11	-0.327279	0.000257526	0.0435905
ENSMUSG00000003153	6	122727809	122801640	-1	Slc2a3	-0.293555	0.000290239	0.0458659
ENSMUSG00000023505	6	124829547	124833701	1	Cdca3	0.481769	2.6965e-06	0.00264966
ENSMUSG00000063870	6	125095981	125130591	1	Chd4	0.163261	0.000246171	0.0428843
ENSMUSG00000030209	6	135713233	136173511	-1	Grin2b	-0.31784	9.80563e-06	0.00531438
ENSMUSG00000030235	6	141524368	141570177	1	Slco1c1	-0.561269	1.58996e-05	0.0070504
ENSMUSG00000041540	6	143828425	144781977	-1	Sox5	0.220572	6.50429e-05	0.0178653
ENSMUSG00000039985	6	148921035	148946467	-1	Sinhcaf	0.319928	7.25232e-05	0.0188667
ENSMUSG00000053550	7	4825552	4844696	-1	Shisa7	-0.230711	2.98876e-05	0.0102305
ENSMUSG00000040907	7	24978167	25005958	-1	Atp1a3	-0.185147	7.53061e-05	0.0193328
ENSMUSG00000030583	7	29320372	29518641	-1	Sipa1l3	-0.278375	0.000122089	0.0277566
ENSMUSG00000036427	7	34201330	34230336	-1	Gpi1	-0.229435	5.29252e-05	0.0154123
ENSMUSG00000038738	7	44310253	44360572	1	Shank1	-0.286749	2.37279e-06	0.00257197
ENSMUSG00000063229	7	46841475	46855627	1	Ldha	-0.306983	2.98767e-06	0.00264966
ENSMUSG00000055409	7	49974864	50866608	1	Nell1	-0.426596	0.000184848	0.0353585
ENSMUSG00000097023	7	79500026	79534403	1	Mir9-3hg	0.364511	0.000122345	0.0277566
ENSMUSG00000010476	7	137193673	137314445	-1	Ebf3	0.250798	3.76117e-05	0.0118362
ENSMUSG00000054717	8	57511907	57515999	1	Hmgb2	0.352185	2.8922e-06	0.00264966
ENSMUSG00000034799	8	71624417	71671757	-1	Unc13a	-0.239462	0.000322419	0.0487652
ENSMUSG00000033763	8	110721476	110741400	1	Mtss2	-0.263099	4.71427e-06	0.00352621
ENSMUSG00000043067	9	24411776	24503140	-1	Dpy19l1	0.301687	1.54698e-07	0.000377289
ENSMUSG00000062257	9	27790775	28925410	1	Opcml	-0.28881	0.000309124	0.0474906
ENSMUSG00000032011	9	44043384	44048579	1	Thy1	-0.629754	0.000220025	0.0400031
ENSMUSG00000066705	9	45370185	45396159	1	Fxyd6	-0.165012	6.59269e-05	0.0178653
ENSMUSG00000032087	9	45426628	45753712	1	Dscaml1	-0.257205	0.00028597	0.0458659
ENSMUSG00000040204	9	65890237	65903266	1	Pclaf	0.335832	4.63841e-05	0.0141406
ENSMUSG00000033419	9	86765923	86880654	-1	Snap91	-0.193526	6.79021e-05	0.0181485
ENSMUSG00000039313	9	89587216	89623125	-1	Minar1	-0.589532	0.000291496	0.0458659
ENSMUSG00000032549	9	103111787	103185276	1	Rab6b	-0.162747	6.14114e-05	0.0171171
ENSMUSG00000032482	9	110243783	110262576	1	Cspg5	-0.214988	9.78902e-05	0.0235795
ENSMUSG00000032446	9	118478212	118486132	1	Eomes	0.274553	1.012e-05	0.0053365
ENSMUSG00000062393	X	6779306	6948363	1	Dgkk	-0.566313	5.81187e-06	0.00391018
ENSMUSG00000031167	X	8138975	8145880	-1	Rbm3	0.425347	5.0186e-12	3.26393e-08
ENSMUSG00000000787	X	13280970	13294052	1	Ddx3x	0.217778	4.87969e-06	0.00352621
ENSMUSG00000037217	X	20860511	20921004	-1	Syn1	-0.189285	0.000139709	0.0299545
ENSMUSG00000015217	X	71555918	71560676	1	Hmgb3	0.212964	2.70074e-05	0.00996335

## Sheet: GO analysis (male)
Table S3D: GO analysis of DEGs from male samples, Stress v.s. Control. Padj < 0.05; N=5 control, 3 stress.
Up regulated genes, logFC > 0.
Enrichment FDR	nGenes	Pathway Genes	Fold Enrichment	Pathway	Genes
6.47e-08	19	1648	5.607	Cell cycle	Ddx3x Kif20a Cdk4 Stambp Pimreg Top2a Cdca3 Knstrn Tpx2 Iqgap3 Khdrbs1 Tacc3 Txnip Pclaf Ccnb1 Cirbp Cdca2 Prpf40a Hmgb1
3.89e-05	13	1079	5.85944	Cell cycle proc.	Ddx3x Kif20a Cdk4 Stambp Top2a Knstrn Tpx2 Iqgap3 Tacc3 Pclaf Ccnb1 Cirbp Prpf40a
9.29e-09	14	578	11.7797	Cell division	Kif20a Cdk4 Stambp Pimreg Top2a Cdca3 Mdk Knstrn Tpx2 Txnip Ccnb1 Sox5 Cdca2 Prpf40a
0.000171485	6	163	17.9018	Pos. reg. of cellular amide metabolic proc.	Hnrnpd Ddx3x Cdk4 Khdrbs1 Rbm3 Cirbp
7.08e-05	6	135	21.6148	Pos. reg. of translation	Hnrnpd Ddx3x Cdk4 Khdrbs1 Rbm3 Cirbp
6.47e-08	15	897	8.13266	Chromosome organization	Hnrnpd Ddx3x Hmgn2 Hmgb3 Anp32e H3f3b Top2a Knstrn Tdg Ccnb1 Hmgb2 H3f3a Chd4 Hmgb1 H1f0
6.47e-08	10	262	18.5623	DNA conformation change	Ddx3x Hmgb3 H3f3b Top2a Ccnb1 Hmgb2 H3f3a Chd4 Hmgb1 H1f0
0.000152822	5	84	28.9484	DNA geometric change	Ddx3x Hmgb3 Top2a Chd4 Hmgb1
9.13e-06	5	43	56.5504	Chromosome condensation	H3f3b Top2a Ccnb1 H3f3a H1f0
2.32e-05	3	5	291.8	Reg. of chromosome condensation	H3f3b Ccnb1 H3f3a
Down regulated genes, logFC < 0.
Enrichment FDR	nGenes	Pathway Genes	Fold Enrichment	Pathway	Genes
9.59e-11	18	493	9.74447	Reg. of trans-synaptic signaling	Hap1 Rasgrf2 Jph4 Syngr1 Shank3 App Apba1 Map1a Atp2a2 Atp2b2 Cspg5 Unc13a Pcdh17 Syn1 Shank1 Shisa7 Ntrk2 Camk2b
9.59e-11	18	492	9.76428	Modulation of chemical synaptic transmission	Hap1 Rasgrf2 Jph4 Syngr1 Shank3 App Apba1 Map1a Atp2a2 Atp2b2 Cspg5 Unc13a Pcdh17 Syn1 Shank1 Shisa7 Ntrk2 Camk2b
3.82e-10	13	213	16.2891	Reg. of synaptic plasticity	Rasgrf2 Jph4 Syngr1 Shank3 App Map1a Atp2b2 Unc13a Syn1 Shank1 Shisa7 Ntrk2 Camk2b
4.18e-15	25	699	9.54543	Chemical synaptic transmission	Hap1 Slc12a5 Doc2b Cacna1g Rasgrf2 Jph4 Syngr1 Shank3 App Apba1 Syt2 Map1a Gabrb1 Atp2a2 Atp2b2 Cspg5 Unc13a Sncb Pcdh17 Syn1 Shank1 Penk Shisa7 Ntrk2 Camk2b
4.18e-15	25	699	9.54543	Anterograde trans-synaptic signaling	Hap1 Slc12a5 Doc2b Cacna1g Rasgrf2 Jph4 Syngr1 Shank3 App Apba1 Syt2 Map1a Gabrb1 Atp2a2 Atp2b2 Cspg5 Unc13a Sncb Pcdh17 Syn1 Shank1 Penk Shisa7 Ntrk2 Camk2b
4.18e-15	25	707	9.43742	Trans-synaptic signaling	Hap1 Slc12a5 Doc2b Cacna1g Rasgrf2 Jph4 Syngr1 Shank3 App Apba1 Syt2 Map1a Gabrb1 Atp2a2 Atp2b2 Cspg5 Unc13a Sncb Pcdh17 Syn1 Shank1 Penk Shisa7 Ntrk2 Camk2b
8.62e-15	25	738	9.041	Synaptic signaling	Hap1 Slc12a5 Doc2b Cacna1g Rasgrf2 Jph4 Syngr1 Shank3 App Apba1 Syt2 Map1a Gabrb1 Atp2a2 Atp2b2 Cspg5 Unc13a Sncb Pcdh17 Syn1 Shank1 Penk Shisa7 Ntrk2 Camk2b
4.14e-14	32	1496	5.70888	Cell-cell signaling	Hap1 Cav1 Slc12a5 Pfkl Doc2b Cacna1g Rasgrf2 Jph4 Syngr1 Shank3 Adcy5 App Apba1 Syt2 Map1a Gabrb1 Atp2a2 Atp2b2 Thy1 Cspg5 Ank2 Unc13a Sncb Pcdh17 Syn1 Shank1 Gabbr2 Penk Shisa7 Ntrk2 Camk2b Gpr27
3.82e-10	30	1841	4.34911	Reg. of transport	Hap1 Syngr3 Cav1 Pfkl Doc2b Cacna1g Rasgrf2 Jph4 Shank3 Adcy5 App Vegfa Apba1 Atp1b1 Atp2a2 Atp2b2 Thy1 Cspg5 Ank2 Snap91 Unc13a Syn1 Atp8a1 Shank1 Osbpl6 Cntn1 Ntrk2 Fxyd6 Gpr27 Cdk5r2
5.42e-08	18	739	6.50071	Cell junction organization	Cav1 Shank3 App Vegfa Pkp4 Sparcl1 Atp2b2 Thy1 Ank2 Unc13a Sncb Pcdh17 Syn1 Shank1 Prkca Shisa7 Ntrk2 Camk2b

## Sheet: Differential list (female)
Table S3E: Differential genes list of female samples, Stress v.s. Control. Pvalue < 0.05; N=4 control, 4 stress.
Ensembl_ID	Chr	Start	End	Strand	Gene_Symbol	Log2FC	Pvalue	Padj
ENSMUSG00000038331	1	56793981	56978650	-1	Satb2	-0.395327	6.38644e-06	0.125123
ENSMUSG00000048489	6	116650609	116652794	1	Depp1	-2.0284	2.06973e-05	0.202751
ENSMUSG00000096210	15	79028450	79030504	1	H1f0	0.37687	4.4694e-05	0.291882
ENSMUSG00000043773	9	121937223	121947016	1	1700048O20Rik	0.82366	8.92744e-05	0.437266
ENSMUSG00000028417	4	53779705	53788712	1	Tal2	0.772919	0.000120256	0.47121
ENSMUSG00000074794	13	80883384	80896042	1	Arrdc3	0.381357	0.000259336	0.635113
ENSMUSG00000033316	5	110544355	110621380	1	Galnt9	-0.42047	0.000250291	0.635113
ENSMUSG00000030235	6	141524368	141570177	1	Slco1c1	-0.541702	0.000218423	0.635113
ENSMUSG00000032011	9	44043384	44048579	1	Thy1	-0.622881	0.000354868	0.772508
ENSMUSG00000045193	10	80165985	80172786	1	Cirbp	0.363778	0.000442919	0.867767
ENSMUSG00000010086	11	61448442	61454131	-1	Rnf112	-0.343963	0.000511378	0.907991
ENSMUSG00000037428	5	137026392	137033351	1	Vgf	-0.461509	0.00055614	0.907991
ENSMUSG00000016918	1	12692277	12861192	1	Sulf1	0.469022	0.00240865	0.999929
ENSMUSG00000025940	1	16665207	16678275	1	Tmem70	-0.209097	0.0409532	0.999929
ENSMUSG00000025927	1	19208914	19238576	1	Tfap2b	0.253024	0.00560671	0.999929
ENSMUSG00000028033	1	21398403	21961942	-1	Kcnq5	-0.469216	0.00422026	0.999929
ENSMUSG00000101939	1	24612775	24613119	-1	Gm28438	-2.01742	0.020331	0.999929
ENSMUSG00000026187	1	72307427	72394952	1	Xrcc5	0.309052	0.0204538	0.999929
ENSMUSG00000090071	1	74854934	74857732	1	Cdk5r2	-0.245116	0.0235106	0.999929
ENSMUSG00000026203	1	75236406	75245692	1	Dnajb2	-0.210205	0.0345037	0.999929
ENSMUSG00000026219	1	84721189	84840516	-1	Trip12	0.160002	0.0429742	0.999929
ENSMUSG00000026241	1	86666291	86670571	-1	Nppc	-0.988577	0.0124482	0.999929
ENSMUSG00000084106	1	86908793	86909683	-1	Gm6136	1.94613	0.0396181	0.999929
ENSMUSG00000026259	1	87476834	87573870	-1	Ngef	-0.337352	0.011426	0.999929
ENSMUSG00000058603	1	128038569	128038982	1	Rpl28-ps1	0.483374	0.0280923	0.999929
ENSMUSG00000070643	1	133382303	133424377	-1	Sox13	0.311389	0.0202825	0.999929
ENSMUSG00000026458	1	134296783	134332928	-1	Ppfia4	-0.225785	0.0447575	0.999929
ENSMUSG00000079139	1	135231995	135233225	1	Gm4204	0.331441	0.00643078	0.999929
ENSMUSG00000041801	1	135766119	135769136	1	Phlda3	-0.443942	0.0268616	0.999929
ENSMUSG00000015843	1	167598384	167639623	1	Rxrg	-0.428156	0.0102797	0.999929
ENSMUSG00000026683	1	169497934	169531464	-1	Nuf2	0.299085	0.015508	0.999929
ENSMUSG00000038530	1	169741477	169747642	-1	Rgs4	-0.208304	0.0460815	0.999929
ENSMUSG00000051251	1	172052292	172057573	-1	Nhlh1	0.432642	0.00252556	0.999929
ENSMUSG00000003458	1	172066013	172082795	-1	Ncstn	0.229192	0.00805241	0.999929
ENSMUSG00000037860	1	173350879	173466040	1	Aim2	0.39622	0.0359923	0.999929
ENSMUSG00000053963	1	180432387	180483504	-1	Stum	-0.299453	0.0330401	0.999929
ENSMUSG00000026514	1	181352628	181460641	1	Cnih3	-0.30913	0.0155365	0.999929
ENSMUSG00000004880	1	181815335	181843046	-1	Lbr	0.264802	0.0281468	0.999929
ENSMUSG00000026605	1	189640606	189688086	-1	Cenpf	0.237272	0.0476517	0.999929
ENSMUSG00000026634	1	190925112	190946962	1	Angel2	0.217003	0.0303928	0.999929
ENSMUSG00000026622	1	191821444	191833050	1	Nek2	0.30573	0.0408054	0.999929
ENSMUSG00000019828	10	10686059	11082356	-1	Grm1	-0.302008	0.0188263	0.999929
ENSMUSG00000019817	10	13060504	13131694	1	Plagl1	0.226805	0.0494173	0.999929
ENSMUSG00000112478	10	17318085	17323228	-1	Gm47761	0.454037	0.0058845	0.999929
ENSMUSG00000112808	10	26107789	26108421	1	Gm4739	0.519728	0.0461516	0.999929
ENSMUSG00000019842	10	39612934	39655307	1	Traf3ip2	0.39265	0.032196	0.999929
ENSMUSG00000019803	10	42561963	42583632	-1	Nr2e1	0.227656	0.0485936	0.999929
ENSMUSG00000020230	10	76207222	76237865	-1	Prmt2	-0.156853	0.0460043	0.999929
ENSMUSG00000033105	10	76531588	76557138	1	Lss	0.241796	0.00638448	0.999929
ENSMUSG00000020277	10	77986947	78010083	-1	Pfkl	-0.223886	0.0257156	0.999929
ENSMUSG00000020331	10	79716634	79736108	1	Hcn2	-0.458405	0.000754477	0.999929
ENSMUSG00000091994	10	79851381	79854971	-1	E130317F20Rik	0.481195	0.0138482	0.999929
ENSMUSG00000013858	10	79974948	79984330	-1	Tmem259	-0.18358	0.0371039	0.999929
ENSMUSG00000051067	10	80832801	80844039	-1	Lingo3	-0.38139	0.0242558	0.999929
ENSMUSG00000046822	10	81028538	81037426	-1	Slc39a3	-0.21193	0.0486748	0.999929
ENSMUSG00000004933	10	81252935	81263365	1	Matk	-0.480626	0.00080601	0.999929
ENSMUSG00000034674	10	82629828	82650799	1	Tdg	0.158805	0.0457182	0.999929
ENSMUSG00000034453	10	84622292	84727178	1	Polr3b	0.244322	0.0275228	0.999929
ENSMUSG00000019966	10	100015630	100100416	1	Kitl	-0.241457	0.00417311	0.999929
ENSMUSG00000019894	10	103367783	103419377	1	Slc6a15	-0.219165	0.0181564	0.999929
ENSMUSG00000020102	10	125219270	125389465	-1	Slc16a7	-0.270892	0.033726	0.999929
ENSMUSG00000034570	11	3494375	3504821	-1	Inpp5j	-0.505285	0.0197226	0.999929
ENSMUSG00000075702	11	3514684	3517351	1	Selenom	-0.391641	0.0140138	0.999929
ENSMUSG00000020484	11	5520659	5525893	1	Xbp1	-0.273262	0.00410823	0.999929
ENSMUSG00000057897	11	5969644	6066362	-1	Camk2b	-0.228182	0.021485	0.999929
ENSMUSG00000020427	11	7206086	7213923	-1	Igfbp3	-0.382689	0.00384367	0.999929
ENSMUSG00000020176	11	11930508	12038683	-1	Grb10	0.205902	0.00780784	0.999929
ENSMUSG00000020311	11	30930774	30954335	-1	Erlec1	0.247446	0.0423981	0.999929
ENSMUSG00000055609	11	32276400	32278116	1	Hba-x	1.02687	0.00389808	0.999929
ENSMUSG00000057098	11	44617317	45008091	1	Ebf1	0.223303	0.0398772	0.999929
ENSMUSG00000042529	11	61022564	61071131	1	Kcnj12	-0.761173	0.0018656	0.999929
ENSMUSG00000033389	11	65002039	65162961	-1	Arhgap44	-0.276283	0.028029	0.999929
ENSMUSG00000041329	11	69599736	69605942	-1	Atp1b2	-0.245926	0.00621421	0.999929
ENSMUSG00000018750	11	69765912	69784023	1	Zbtb4	-0.273333	0.0195999	0.999929
ENSMUSG00000045667	11	72389164	72411713	-1	Smtnl2	-0.470437	0.0413547	0.999929
ENSMUSG00000081485	11	75599763	75599954	-1	Gm12338	3.87358	0.03781	0.999929
ENSMUSG00000017774	11	75650504	75673910	1	Myo1c	-0.434365	0.00393391	0.999929
ENSMUSG00000020848	11	75768966	75796049	-1	Doc2b	-0.285529	0.0186975	0.999929
ENSMUSG00000017692	11	80300912	80355955	1	Rhbdl3	0.28848	0.0085778	0.999929
ENSMUSG00000020866	11	94408391	94474198	-1	Cacna1g	-0.183629	0.0458754	0.999929
ENSMUSG00000013415	11	95957163	96005940	-1	Igf2bp1	0.263127	0.0146019	0.999929
ENSMUSG00000061718	11	98348404	98357796	1	Ppp1r1b	-0.328804	0.0187342	0.999929
ENSMUSG00000038020	11	98836785	98853697	1	Rapgefl1	-0.227923	0.0438609	0.999929
ENSMUSG00000020914	11	98992943	99024189	-1	Top2a	0.222413	0.0164258	0.999929
ENSMUSG00000035355	11	100740376	100759942	-1	Kcnh4	-0.24851	0.0431355	0.999929
ENSMUSG00000017167	11	101170523	101190724	1	Cntnap1	-0.401449	0.0227291	0.999929
ENSMUSG00000001240	11	101246028	101259546	1	Ramp2	-0.31032	0.048556	0.999929
ENSMUSG00000018634	11	104132855	104175523	1	Crhr1	-0.360316	0.0457887	0.999929
ENSMUSG00000050965	11	107933387	108343928	-1	Prkca	-0.259958	0.0113833	0.999929
ENSMUSG00000020747	11	115765433	115799366	1	Tmem94	-0.264108	0.00414952	0.999929
ENSMUSG00000016559	11	116021912	116027962	-1	H3f3b	0.277794	0.00129351	0.999929
ENSMUSG00000020773	11	116105752	116127210	-1	Trim47	-0.689165	0.0175223	0.999929
ENSMUSG00000025574	11	117815526	117826092	-1	Tk1	0.362857	0.026633	0.999929
ENSMUSG00000025579	11	119267887	119285454	1	Gaa	-0.182384	0.0407	0.999929
ENSMUSG00000018012	11	120721470	120723969	1	Rac3	-0.2798	0.00340045	0.999929
ENSMUSG00000011179	12	17544794	17551505	1	Odc1	0.193043	0.0159294	0.999929
ENSMUSG00000020649	12	24708241	24714146	1	Rrm2	0.214824	0.0341337	0.999929
ENSMUSG00000035653	12	61523150	61858342	1	Lrfn5	-0.212248	0.0428165	0.999929
ENSMUSG00000034892	12	69157722	69159186	-1	Rps29	-0.212014	0.0151605	0.999929
ENSMUSG00000021109	12	73901375	73947530	1	Hif1a	0.15729	0.0454945	0.999929
ENSMUSG00000029878	12	74296668	74302008	1	Dbpht2	-0.354892	0.0463837	0.999929
ENSMUSG00000021130	12	80518277	80630972	1	Galnt16	-0.212053	0.0437845	0.999929
ENSMUSG00000042734	12	81631249	81667557	1	Ttc9	-0.21375	0.0304964	0.999929
ENSMUSG00000006356	12	113140236	113145506	1	Crip2	-0.193706	0.036874	0.999929
ENSMUSG00000021318	13	15463235	15730026	1	Gli3	0.348927	0.00156541	0.999929
ENSMUSG00000041324	13	16011851	16031621	1	Inhba	-0.522306	0.0161356	0.999929
ENSMUSG00000036181	13	23738808	23740367	1	H1f2	0.54924	0.0265968	0.999929
ENSMUSG00000058672	13	34074274	34078007	-1	Tubb2a	-0.155135	0.0451354	0.999929
ENSMUSG00000047842	13	52504380	52531279	-1	Diras2	-0.273184	0.0351658	0.999929
ENSMUSG00000034891	13	54758860	54766595	-1	Sncb	-0.305019	0.0053998	0.999929
ENSMUSG00000035711	13	55523231	55529296	-1	Dok3	-0.467249	0.0232081	0.999929
ENSMUSG00000005583	13	83504034	83667080	1	Mef2c	-0.201353	0.0340175	0.999929
ENSMUSG00000003992	13	91460283	91703429	1	Ssbp2	-0.17098	0.0420144	0.999929
ENSMUSG00000021707	13	92354726	92389053	1	Dhfr	0.335143	0.0205006	0.999929
ENSMUSG00000078941	13	100650979	100666359	1	Ak6	-0.320007	0.0250054	0.999929
ENSMUSG00000069089	13	100702631	100730939	-1	Cdk7	0.264251	0.0441168	0.999929
ENSMUSG00000045273	13	100759674	100775899	-1	Cenph	0.410932	0.0425051	0.999929
ENSMUSG00000099966	14	20641009	20644048	1	2810402E24Rik	0.491019	0.0300995	0.999929
ENSMUSG00000039197	14	21052574	21448569	1	Adk	0.251485	0.0435499	0.999929
ENSMUSG00000090381	14	24069734	24070637	1	Gm6158	0.813032	0.0492336	0.999929
ENSMUSG00000072676	14	25923300	25927672	-1	Tmem254a	0.919371	0.0194021	0.999929
ENSMUSG00000021848	14	48657677	48673819	-1	Otx2	0.237786	0.0360463	0.999929
ENSMUSG00000022208	14	55106826	55116935	-1	Jph4	-0.171119	0.020762	0.999929
ENSMUSG00000035469	14	59201209	59237265	1	Rcbtb1	0.173676	0.0357052	0.999929
ENSMUSG00000021990	14	60634001	60764556	1	Spata13	0.289736	0.00729767	0.999929
ENSMUSG00000022044	14	66344296	66361680	1	Stmn4	-0.210731	0.0101421	0.999929
ENSMUSG00000022053	14	67233292	67430918	1	Ebf2	0.287982	0.0139371	0.999929
ENSMUSG00000022106	14	73123037	73207843	1	Rcbtb2	0.19924	0.0315643	0.999929
ENSMUSG00000022105	14	73183673	73325822	-1	Rb1	0.184858	0.0335748	0.999929
ENSMUSG00000052584	14	76532814	76556889	-1	Serp2	-0.276023	0.0186381	0.999929
ENSMUSG00000034731	14	78558750	78732776	-1	Dgkh	-0.245207	0.0464133	0.999929
ENSMUSG00000041841	15	5116645	5119140	1	Rpl37	-0.202151	0.0125954	0.999929
ENSMUSG00000022321	15	18818947	19014236	1	Cdh10	-0.246614	0.0296137	0.999929
ENSMUSG00000022269	15	26309048	26409576	1	Marchf11	-0.454145	0.0447448	0.999929
ENSMUSG00000022265	15	27466677	27594909	1	Ank	-0.212053	0.04509	0.999929
ENSMUSG00000022231	15	32244810	32696341	1	Sema5a	0.205634	0.0220127	0.999929
ENSMUSG00000022340	15	44671856	44788063	-1	Sybu	-0.205568	0.0161225	0.999929
ENSMUSG00000022346	15	61985391	61990374	1	Myc	-0.249183	0.0257348	0.999929
ENSMUSG00000022571	15	75916477	75921560	-1	Pycrl	-0.260119	0.0251049	0.999929
ENSMUSG00000022415	15	80091334	80119501	1	Syngr1	-0.233252	0.019019	0.999929
ENSMUSG00000022416	15	80287238	80398279	1	Cacna1i	-0.354789	0.0276554	0.999929
ENSMUSG00000042109	15	81936759	81950941	1	Csdc2	-0.210507	0.0156865	0.999929
ENSMUSG00000022450	15	82350140	82354322	-1	Ndufa6	-0.214112	0.0466054	0.999929
ENSMUSG00000018865	15	84076097	84105754	-1	Sult4a1	-0.175672	0.0370807	0.999929
ENSMUSG00000023272	15	88819646	88826683	1	Creld2	-0.34826	0.00781383	0.999929
ENSMUSG00000035805	15	88955884	88979007	-1	Mlc1	-0.248041	0.0237503	0.999929
ENSMUSG00000022623	15	89499623	89560261	1	Shank3	-0.316544	0.00716987	0.999929
ENSMUSG00000003352	15	98630840	98644529	1	Cacnb3	-0.155079	0.0493085	0.999929
ENSMUSG00000054855	15	98663421	98677461	-1	Rnd1	-0.345195	0.0272615	0.999929
ENSMUSG00000023011	15	99497012	99528165	-1	Faim2	-0.299747	0.0231918	0.999929
ENSMUSG00000036966	15	102116528	102136234	-1	Spryd3	-0.219314	0.0181	0.999929
ENSMUSG00000022490	15	103530279	103538003	-1	Ppp1r1a	-0.221144	0.0339948	0.999929
ENSMUSG00000063445	16	4710059	4719356	-1	Nmral1	-0.241393	0.0310364	0.999929
ENSMUSG00000022494	16	11984113	12270902	1	Shisa9	-0.310745	0.0183888	0.999929
ENSMUSG00000022685	16	13537960	13668170	-1	Parn	0.255907	0.017247	0.999929
ENSMUSG00000022769	16	17130138	17132383	-1	Sdf2l1	-0.506614	0.0115737	0.999929
ENSMUSG00000072214	16	18620502	18629954	-1	Septin5	-0.204706	0.0343526	0.999929
ENSMUSG00000051146	16	20619215	20621287	-1	Camk2n2	-0.258198	0.00716118	0.999929
ENSMUSG00000022508	16	23965052	23988852	-1	Bcl6	-0.457487	0.0177606	0.999929
ENSMUSG00000107002	16	31947050	31948494	-1	0610012G03Rik	-0.299355	0.00744259	0.999929
ENSMUSG00000075254	16	33684370	33771576	1	Heg1	0.236048	0.0257447	0.999929
ENSMUSG00000022840	16	35154877	35305738	1	Adcy5	-0.256361	0.0359066	0.999929
ENSMUSG00000022935	16	87895900	88290265	-1	Grik1	-0.261249	0.0386478	0.999929
ENSMUSG00000046160	16	91269772	91271933	1	Olig1	-0.332176	0.00456032	0.999929
ENSMUSG00000022961	16	91647506	91679221	1	Son	0.15362	0.0391552	0.999929
ENSMUSG00000090223	16	96467606	96525793	1	Pcp4	-0.343712	0.0232044	0.999929
ENSMUSG00000033597	17	24488601	24508671	1	Caskin1	-0.191923	0.0466996	0.999929
ENSMUSG00000002504	17	24639286	24650327	-1	Slc9a3r2	-0.312136	0.0197902	0.999929
ENSMUSG00000007021	17	24685092	24689955	-1	Syngr3	-0.229719	0.00998967	0.999929
ENSMUSG00000073433	17	26199183	26207786	-1	Arhgdig	-0.273369	0.0475375	0.999929
ENSMUSG00000063239	17	27422387	27521403	-1	Grm4	-0.317629	0.0219258	0.999929
ENSMUSG00000062753	17	27563573	27565756	-1	AI413582	-0.457283	0.0237574	0.999929
ENSMUSG00000040276	17	27655509	27711482	1	Pacsin1	-0.295084	0.00674401	0.999929
ENSMUSG00000023067	17	29090976	29100727	1	Cdkn1a	-0.301887	0.0108436	0.999929
ENSMUSG00000079553	17	33875659	33890661	-1	Kifc1	0.290609	0.0358449	0.999929
ENSMUSG00000034254	17	34604262	34613449	1	Agpat1	-0.194168	0.0197905	0.999929
ENSMUSG00000023951	17	46016993	46032369	-1	Vegfa	-0.272795	0.0159655	0.999929
ENSMUSG00000023952	17	46161032	46169370	1	Gtpbp2	-0.183913	0.0333445	0.999929
ENSMUSG00000071073	17	46253531	46257315	1	Lrrc73	-0.355431	0.0220586	0.999929
ENSMUSG00000047428	17	46297421	46303271	1	Dlk2	-0.352151	0.00972636	0.999929
ENSMUSG00000040490	17	48932379	49097588	1	Lrfn2	-0.327562	0.0362879	0.999929
ENSMUSG00000011589	17	55986509	55996881	1	Fsd1	-0.255709	0.00623286	0.999929
ENSMUSG00000085287	17	87274886	87282814	-1	4833418N02Rik	0.568594	0.015494	0.999929
ENSMUSG00000036904	18	9212163	9218136	1	Fzd8	0.341711	0.0033787	0.999929
ENSMUSG00000024420	18	13687013	13972787	-1	Zfp521	0.178622	0.0495563	0.999929
ENSMUSG00000052026	18	60995380	61014222	-1	Slc6a7	-0.383071	0.0122218	0.999929
ENSMUSG00000045991	18	64340020	64400987	1	Onecut2	0.301975	0.00916243	0.999929
ENSMUSG00000047259	18	66857704	66860506	-1	Mc4r	0.371801	0.0132677	0.999929
ENSMUSG00000060803	19	4035407	4037985	-1	Gstp1	-0.19315	0.0497702	0.999929
ENSMUSG00000024847	19	4114446	4125858	-1	Aip	-0.227638	0.0398172	0.999929
ENSMUSG00000045664	19	5915636	5924816	-1	Cdc42ep2	-0.392762	0.00780052	0.999929
ENSMUSG00000032946	19	6399340	6415216	1	Rasgrp2	-0.383934	0.00187631	0.999929
ENSMUSG00000024953	19	6906697	6910106	-1	Prdx5	-0.22951	0.0266464	0.999929
ENSMUSG00000024959	19	6941861	6951899	1	Bad	-0.2983	0.0113003	0.999929
ENSMUSG00000024968	19	7267325	7275225	1	Rcor2	0.188867	0.0266441	0.999929
ENSMUSG00000024664	19	10041569	10060110	1	Fads3	-0.300401	0.0148659	0.999929
ENSMUSG00000024640	19	15904678	15947337	-1	Psat1	0.168771	0.0354356	0.999929
ENSMUSG00000053279	19	20492715	20643465	1	Aldh1a1	-0.519572	0.0174427	0.999929
ENSMUSG00000024754	19	21778342	21858360	1	Cemip2	0.203079	0.0361088	0.999929
ENSMUSG00000097787	19	32389216	32391190	1	2700046G09Rik	0.817675	0.0453212	0.999929
ENSMUSG00000047632	19	36917550	36919615	-1	Fgfbp3	0.216191	0.0364155	0.999929
ENSMUSG00000067242	19	38264536	38312214	1	Lgi1	-0.271618	0.0295744	0.999929
ENSMUSG00000042532	19	42247574	42270348	1	Golga7b	-0.211016	0.0358755	0.999929
ENSMUSG00000057605	19	45450308	45451195	-1	Gm6807	3.07883	0.049	0.999929
ENSMUSG00000056209	19	45747734	45749591	-1	Npm3	-0.31907	0.031448	0.999929
ENSMUSG00000025221	19	45791839	45816061	-1	Kcnip2	-0.458448	0.0082433	0.999929
ENSMUSG00000037126	19	46312087	46327156	-1	Psd	-0.157342	0.0377737	0.999929
ENSMUSG00000025076	19	56397129	56442344	1	Casp7	0.433056	0.0149851	0.999929
ENSMUSG00000054074	2	18040676	18049051	-1	Skida1	0.244136	0.0193766	0.999929
ENSMUSG00000036617	2	19909780	20810713	1	Etl4	0.345596	0.0462905	0.999929
ENSMUSG00000044628	2	25242929	25244262	1	Rnf208	-0.271192	0.0114855	0.999929
ENSMUSG00000015092	2	25557847	25562082	1	Edf1	-0.211134	0.046625	0.999929
ENSMUSG00000026921	2	26580014	26593120	1	Egfl7	-0.389425	0.0304252	0.999929
ENSMUSG00000001864	2	31950139	31973442	1	Aif1l	0.20407	0.0451336	0.999929
ENSMUSG00000026811	2	32599709	32620806	1	St6galnac6	-0.285101	0.0243769	0.999929
ENSMUSG00000038860	2	32986224	33131654	-1	Garnl3	-0.255295	0.0084548	0.999929
ENSMUSG00000026864	2	34771970	34777547	1	Hspa5	-0.216074	0.0243157	0.999929
ENSMUSG00000026879	2	35256380	35307892	1	Gsn	-0.412238	0.0206847	0.999929
ENSMUSG00000017144	2	51130438	51149111	-1	Rnd3	0.172057	0.0360753	0.999929
ENSMUSG00000026991	2	59160850	59355208	1	Pkp4	-0.185042	0.0493268	0.999929
ENSMUSG00000081400	2	83353157	83353949	-1	Gm13680	0.630081	0.0467163	0.999929
ENSMUSG00000040794	2	90885860	90890525	1	C1qtnf4	-0.236095	0.0204636	0.999929
ENSMUSG00000040084	2	118598211	118641591	1	Bub1b	0.263852	0.0186011	0.999929
ENSMUSG00000027331	2	118814003	118853957	1	Knstrn	0.375212	0.00111351	0.999929
ENSMUSG00000034226	2	119269201	119271272	-1	Rhov	-0.323054	0.0405118	0.999929
ENSMUSG00000034906	2	127103809	127133954	-1	Ncaph	0.253503	0.039144	0.999929
ENSMUSG00000027346	2	132529082	132587729	-1	Gpcpd1	0.272267	0.0149472	0.999929
ENSMUSG00000063873	2	145167754	145642166	1	Slc24a3	-0.26801	0.0353887	0.999929
ENSMUSG00000027452	2	150618105	150668500	-1	Acss1	0.235535	0.0367965	0.999929
ENSMUSG00000027469	2	152847964	152895321	1	Tpx2	0.20236	0.0313299	0.999929
ENSMUSG00000027602	2	155276297	155278073	1	Map1lc3a	-0.22808	0.0348412	0.999929
ENSMUSG00000089824	2	156091958	156111978	-1	Rbm12	0.244929	0.0116303	0.999929
ENSMUSG00000037843	2	157914653	157944719	1	Vstm2l	-0.222533	0.0179444	0.999929
ENSMUSG00000017740	2	164960802	164999731	1	Slc12a5	-0.218881	0.0491809	0.999929
ENSMUSG00000017667	2	165374264	165388259	-1	Zfp334	0.191309	0.0403604	0.999929
ENSMUSG00000027560	2	170731807	170879769	1	Dok5	-0.341135	0.00409664	0.999929
ENSMUSG00000016349	2	181147653	181157014	-1	Eef1a2	-0.241977	0.0106672	0.999929
ENSMUSG00000046470	2	181669836	181671640	-1	Sox18	-0.44162	0.0345604	0.999929
ENSMUSG00000002458	2	181688419	181693977	-1	Rgs19	-0.262375	0.041549	0.999929
ENSMUSG00000010505	2	181763332	181827797	1	Myt1	0.279688	0.00124708	0.999929
ENSMUSG00000039795	3	10339953	10351317	-1	Zfand1	0.294852	0.0472813	0.999929
ENSMUSG00000027534	3	10417817	10440102	-1	Snx16	-0.259208	0.0136867	0.999929
ENSMUSG00000025128	3	18054174	18057517	1	Bhlhe22	-0.247226	0.00317147	0.999929
ENSMUSG00000027833	3	66971727	66981771	-1	Shox2	0.217988	0.0395513	0.999929
ENSMUSG00000034109	3	75875084	75956949	-1	Golim4	0.257403	0.0349979	0.999929
ENSMUSG00000028005	3	82032006	82074689	-1	Gucy1b1	-0.278138	0.00367375	0.999929
ENSMUSG00000033910	3	82092427	82145789	-1	Gucy1a1	-0.23466	0.0157793	0.999929
ENSMUSG00000028068	3	88081971	88121048	1	Iqgap3	0.324682	0.0344383	0.999929
ENSMUSG00000042766	3	89234177	89246309	-1	Trim46	-0.175327	0.0422443	0.999929
ENSMUSG00000028041	3	89338542	89349996	-1	Adam15	-0.282717	0.0301576	0.999929
ENSMUSG00000015749	3	95929246	95947390	1	Anp32e	0.180436	0.0183386	0.999929
ENSMUSG00000038393	3	96557957	96561883	1	Txnip	0.398916	0.00628273	0.999929
ENSMUSG00000028089	3	97560742	97610203	-1	Chd1l	0.463487	0.0263353	0.999929
ENSMUSG00000048458	3	105704599	105720842	1	Inka2	-0.32638	0.0259806	0.999929
ENSMUSG00000033400	3	116739999	116808166	-1	Agl	0.198805	0.0419305	0.999929
ENSMUSG00000044667	3	117319139	117360876	-1	Plppr4	-0.287009	0.0075321	0.999929
ENSMUSG00000033342	3	117485084	117689507	1	Plppr5	-0.276765	0.0266288	0.999929
ENSMUSG00000039167	3	151437887	151545086	1	Adgrl4	-0.313324	0.0485927	0.999929
ENSMUSG00000042228	4	3678115	3813122	1	Lyn	-0.513852	0.0172776	0.999929
ENSMUSG00000040536	4	14952245	15149794	-1	Necab1	-0.314396	0.0221509	0.999929
ENSMUSG00000028295	4	34768664	34778423	-1	Smim8	0.322055	0.0457102	0.999929
ENSMUSG00000035683	4	44300876	44364675	1	Melk	0.334419	0.0196398	0.999929
ENSMUSG00000039809	4	46662305	46991873	-1	Gabbr2	-0.323705	0.00964433	0.999929
ENSMUSG00000007613	4	47353222	47414931	1	Tgfbr1	0.176287	0.0366084	0.999929
ENSMUSG00000060206	4	54945048	55083563	1	Zfp462	0.195539	0.0407087	0.999929
ENSMUSG00000003032	4	55527143	55532466	-1	Klf4	-0.560373	0.0283414	0.999929
ENSMUSG00000028560	4	98923810	98935543	1	Usp1	0.236357	0.0163166	0.999929
ENSMUSG00000028690	4	116702279	116708406	-1	Mmachc	0.298431	0.0220908	0.999929
ENSMUSG00000028678	4	117159639	117182639	-1	Kif2c	0.292347	0.022014	0.999929
ENSMUSG00000006398	4	118432901	118437352	-1	Cdc20	0.239015	0.0356634	0.999929
ENSMUSG00000046093	4	123183227	123194701	1	Hpcal4	-0.24457	0.0309402	0.999929
ENSMUSG00000028648	4	123712710	123718202	-1	Ndufs5	-0.218336	0.0360328	0.999929
ENSMUSG00000028833	4	126743750	126753438	-1	Ncdn	-0.191599	0.0372587	0.999929
ENSMUSG00000056596	4	133491100	133498550	-1	Trnp1	-0.371393	0.0226859	0.999929
ENSMUSG00000060862	4	136979732	137048801	-1	Zbtb40	-0.512404	0.00306858	0.999929
ENSMUSG00000041351	4	137664726	137729861	1	Rap1gap	-0.237069	0.0245067	0.999929
ENSMUSG00000078235	4	138394092	138396528	-1	Fam43b	-0.453991	0.0452892	0.999929
ENSMUSG00000040972	4	140026846	140246784	-1	Igsf21	-0.230702	0.032696	0.999929
ENSMUSG00000006218	4	141368220	141384175	1	Fam131c	-0.411034	0.0112437	0.999929
ENSMUSG00000028937	4	152178134	152271855	1	Acot7	-0.207972	0.0338558	0.999929
ENSMUSG00000042804	4	152274232	152285337	1	Gpr153	-0.347609	0.00210807	0.999929
ENSMUSG00000056004	5	9266118	9481825	1	9330182L06Rik	-0.243046	0.0263694	0.999929
ENSMUSG00000044968	5	21662901	21701396	-1	Napepld	0.406099	0.0278507	0.999929
ENSMUSG00000045294	5	28071363	28078662	1	Insig1	0.197544	0.041944	0.999929
ENSMUSG00000029177	5	30666777	30674830	1	Cenpa	0.269976	0.0280721	0.999929
ENSMUSG00000029135	5	32135801	32157842	1	Fosl2	-0.34068	0.0135295	0.999929
ENSMUSG00000037313	5	33658128	33678995	1	Tacc3	0.320729	0.0126598	0.999929
ENSMUSG00000054252	5	33721674	33737068	1	Fgfr3	0.214225	0.0260168	0.999929
ENSMUSG00000029095	5	35757880	35884973	1	Ablim2	-0.331649	0.0190053	0.999929
ENSMUSG00000029120	5	36868513	36955078	1	Ppp2r2c	-0.217237	0.0347593	0.999929
ENSMUSG00000015880	5	45669919	45700546	1	Ncapg	0.410378	0.0141944	0.999929
ENSMUSG00000029223	5	66676091	66687234	1	Uchl1	-0.198907	0.0175795	0.999929
ENSMUSG00000037685	5	67618140	67847434	-1	Atp8a1	-0.189539	0.0260843	0.999929
ENSMUSG00000062960	5	75932827	75978458	-1	Kdr	-0.241168	0.0473436	0.999929
ENSMUSG00000000568	5	99955935	99978938	-1	Hnrnpd	0.164575	0.033862	0.999929
ENSMUSG00000105867	5	108366073	108367922	-1	Gm42517	-0.426917	0.0109952	0.999929
ENSMUSG00000050856	5	108433244	108434448	-1	Atp5k	-0.274788	0.0290727	0.999929
ENSMUSG00000007080	5	110286306	110337474	1	Pole	0.297497	0.0111486	0.999929
ENSMUSG00000070576	5	111417362	111457033	1	Mn1	0.173847	0.0316818	0.999929
ENSMUSG00000009013	5	115297110	115300999	-1	Dynll1	-0.279844	0.00113691	0.999929
ENSMUSG00000107021	5	116456098	116457484	-1	Gm42853	0.535547	0.0272989	0.999929
ENSMUSG00000029471	5	122731170	122779409	-1	Camkk2	-0.189426	0.0357494	0.999929
ENSMUSG00000029449	5	123103044	123132692	-1	Rhof	-0.356561	0.0266913	0.999929
ENSMUSG00000029414	5	123749716	123821593	1	Kntc1	0.335431	0.0183651	0.999929
ENSMUSG00000060371	5	130369455	130847412	1	Caln1	-0.330684	0.00569928	0.999929
ENSMUSG00000004415	5	136741759	136883209	-1	Col26a1	-0.305924	0.0291722	0.999929
ENSMUSG00000023328	5	137287519	137294466	1	Ache	-0.251942	0.0457184	0.999929
ENSMUSG00000029725	5	137778849	137780110	1	Ppp1r35	-0.261886	0.045551	0.999929
ENSMUSG00000036948	5	138259656	138264033	-1	Map11	-0.193179	0.0352779	0.999929
ENSMUSG00000025856	5	138976014	138997370	-1	Pdgfa	-0.303693	0.0424659	0.999929
ENSMUSG00000056413	5	139271876	139325622	-1	Adap1	-0.287209	0.00646969	0.999929
ENSMUSG00000029648	5	147561604	147726011	-1	Flt1	-0.392704	0.0077611	0.999929
ENSMUSG00000029649	5	147860461	147876456	1	Pomp	-0.181994	0.0484075	0.999929
ENSMUSG00000029757	6	5725639	6028039	1	Dync1i1	-0.346515	0.00390923	0.999929
ENSMUSG00000015112	6	6041218	6217173	-1	Slc25a13	0.40794	0.041166	0.999929
ENSMUSG00000032625	6	12311610	12749410	-1	Thsd7a	0.230381	0.0192768	0.999929
ENSMUSG00000007655	6	17306335	17341452	1	Cav1	-0.494192	0.0040498	0.999929
ENSMUSG00000079654	6	29169232	29179584	-1	Prrt4	-0.320493	0.0343937	0.999929
ENSMUSG00000029782	6	30479053	30509783	-1	Tmem209	0.261918	0.0119896	0.999929
ENSMUSG00000025607	6	30747554	30896794	-1	Copg2	0.196726	0.0229733	0.999929
ENSMUSG00000079598	6	38663067	38680865	1	Clec2l	-0.271649	0.027834	0.999929
ENSMUSG00000042599	6	39136623	39206789	-1	Kdm7a	0.327033	0.00583103	0.999929
ENSMUSG00000072653	6	47943171	47955913	1	Zfp783	0.374399	0.0402909	0.999929
ENSMUSG00000053297	6	48626764	48633689	1	AI854703	-0.311418	0.0200767	0.999929
ENSMUSG00000029817	6	49243924	49264033	-1	Tra2a	-0.233605	0.00999874	0.999929
ENSMUSG00000029819	6	49822710	49829507	1	Npy	-0.304083	0.0460396	0.999929
ENSMUSG00000055430	6	58905233	58907076	-1	Nap1l5	-0.185623	0.0394365	0.999929
ENSMUSG00000060780	6	77242689	77257791	1	Lrrtm1	-0.199243	0.0487771	0.999929
ENSMUSG00000033735	6	85130176	85137766	-1	Spr	-0.365835	0.0212437	0.999929
ENSMUSG00000030091	6	91013068	91116829	-1	Nup210	0.246786	0.0129688	0.999929
ENSMUSG00000030094	6	91489305	91515888	-1	Xpc	0.278811	0.0189804	0.999929
ENSMUSG00000072875	6	99692679	99695066	1	Gpr27	-0.230087	0.0366403	0.999929
ENSMUSG00000030103	6	108660629	108666925	1	Bhlhe40	-0.445561	0.0194411	0.999929
ENSMUSG00000030254	6	112619850	112696686	-1	Rad18	0.396435	0.0183189	0.999929
ENSMUSG00000030284	6	113483297	113493343	1	Creld1	-0.289792	0.0066323	0.999929
ENSMUSG00000030134	6	118011438	118091546	1	Rasgef1a	-0.347452	0.0419445	0.999929
ENSMUSG00000030110	6	118151745	118197718	-1	Ret	-0.322939	0.022147	0.999929
ENSMUSG00000071226	6	120666369	120771190	1	Cecr2	0.370594	0.00415197	0.999929
ENSMUSG00000023505	6	124829547	124833701	1	Cdca3	0.262365	0.0268597	0.999929
ENSMUSG00000030329	6	124996694	125003096	1	Pianp	-0.195462	0.0312276	0.999929
ENSMUSG00000030208	6	135362545	135383173	1	Emp1	0.382259	0.0368069	0.999929
ENSMUSG00000041540	6	143828425	144781977	-1	Sox5	0.261845	0.00167361	0.999929
ENSMUSG00000039985	6	148921035	148946467	-1	Sinhcaf	0.234641	0.0274398	0.999929
ENSMUSG00000068566	7	3289080	3300442	1	Myadm	-0.248129	0.0245863	0.999929
ENSMUSG00000078816	7	3289179	3331099	1	Prkcg	-0.42699	0.025277	0.999929
ENSMUSG00000030431	7	4784557	4789656	-1	Tmem238	-0.877546	0.0273281	0.999929
ENSMUSG00000093536	7	6398715	6432093	1	Smim17	-0.357279	0.0337305	0.999929
ENSMUSG00000056394	7	13277283	13311433	1	Lig1	0.212588	0.0300843	0.999929
ENSMUSG00000041571	7	15917208	15922402	-1	Selenow	-0.167281	0.0495513	0.999929
ENSMUSG00000002083	7	16308393	16318205	1	Bbc3	-0.27557	0.046847	0.999929
ENSMUSG00000030413	7	18871331	18890459	1	Pglyrp1	-0.538392	0.0477643	0.999929
ENSMUSG00000030409	7	19083849	19093821	1	Dmpk	-0.294446	0.0334925	0.999929
ENSMUSG00000002985	7	19696109	19699188	-1	Apoe	-0.290397	0.019351	0.999929
ENSMUSG00000064254	7	24587543	24608925	1	Ethe1	-0.442068	0.0203657	0.999929
ENSMUSG00000003380	7	24969752	24972754	-1	Rabac1	-0.275102	0.0079061	0.999929
ENSMUSG00000011751	7	27356383	27447686	-1	Sptbn4	-0.232294	0.049533	0.999929
ENSMUSG00000007944	7	27653915	27657346	1	Ttc9b	-0.206883	0.0487395	0.999929
ENSMUSG00000066647	7	30169875	30182324	1	Gm5113	0.280053	0.0183474	0.999929
ENSMUSG00000036578	7	31042513	31051467	-1	Fxyd7	-0.387666	0.00598035	0.999929
ENSMUSG00000019194	7	31116524	31127003	-1	Scn1b	-0.408437	0.032766	0.999929
ENSMUSG00000036427	7	34201330	34230336	-1	Gpi1	-0.187187	0.0265647	0.999929
ENSMUSG00000063229	7	46841475	46855627	1	Ldha	-0.237713	0.0123175	0.999929
ENSMUSG00000030507	7	49631499	49636849	-1	Dbx1	0.390146	0.0365845	0.999929
ENSMUSG00000055078	7	57407672	57510059	-1	Gabra5	-0.265742	0.0360311	0.999929
ENSMUSG00000070526	7	62461871	62464510	-1	Peg12	0.381558	0.0266092	0.999929
ENSMUSG00000058145	7	66839735	67153171	1	Adamts17	0.413039	0.0110448	0.999929
ENSMUSG00000078670	7	73740302	73776919	1	Fam174b	-0.300298	0.0287822	0.999929
ENSMUSG00000097023	7	79500026	79534403	1	Mir9-3hg	0.27743	0.0108558	0.999929
ENSMUSG00000046591	7	79660196	79698148	1	Ticrr	0.320166	0.0428	0.999929
ENSMUSG00000048078	7	96171246	96911093	1	Tenm4	0.203062	0.0224683	0.999929
ENSMUSG00000030978	7	102441695	102469771	1	Rrm1	0.206813	0.0231246	0.999929
ENSMUSG00000052305	7	103826534	103828096	-1	Hbb-bs	-0.243177	0.0248518	0.999929
ENSMUSG00000038296	7	111471661	111779977	-1	Galnt18	-0.424938	0.0149025	0.999929
ENSMUSG00000051910	7	115470872	116038796	-1	Sox6	0.201543	0.0277374	0.999929
ENSMUSG00000030980	7	118842222	118856254	-1	Knop1	0.191454	0.0331997	0.999929
ENSMUSG00000046321	7	121391859	121501770	1	Hs3st2	-0.408321	0.0266703	0.999929
ENSMUSG00000066189	7	122670492	122769393	1	Cacng3	-0.274255	0.0466932	0.999929
ENSMUSG00000030695	7	126795234	126800751	-1	Aldoa	-0.184179	0.0473631	0.999929
ENSMUSG00000054716	7	127244274	127254803	1	Zfp771	-0.252822	0.0484481	0.999929
ENSMUSG00000030844	7	128373621	128418758	-1	Rgs10	-0.494088	0.00270084	0.999929
ENSMUSG00000030847	7	128523616	128546981	1	Bag3	-0.59763	0.0436838	0.999929
ENSMUSG00000010476	7	137193673	137314445	-1	Ebf3	0.204398	0.017621	0.999929
ENSMUSG00000056856	7	138940730	139083977	1	Jakmip3	-0.472225	0.00929008	0.999929
ENSMUSG00000015981	7	139103638	139213307	-1	Stk32c	-0.268895	0.0349517	0.999929
ENSMUSG00000083626	7	139659688	139660155	-1	Gm4459	1.18529	0.00645348	0.999929
ENSMUSG00000025468	7	140069880	140082548	-1	Caly	-0.242877	0.0249146	0.999929
ENSMUSG00000060240	7	141426446	141429491	-1	Cend1	-0.262631	0.0102324	0.999929
ENSMUSG00000037664	7	143458339	143461050	-1	Cdkn1c	0.181858	0.0404213	0.999929
ENSMUSG00000031548	8	23411502	23449632	1	Sfrp1	0.17989	0.0351306	0.999929
ENSMUSG00000039661	8	31089471	31097047	1	Dusp26	-0.189752	0.0474472	0.999929
ENSMUSG00000039328	8	31111820	31131482	1	Rnf122	0.214571	0.0301231	0.999929
ENSMUSG00000049184	8	33386325	33417467	1	Purg	-0.256681	0.0130622	0.999929
ENSMUSG00000039396	8	53586867	53639065	-1	Neil3	0.385436	0.031962	0.999929
ENSMUSG00000007888	8	70493158	70504081	1	Crlf1	-0.683554	0.0370466	0.999929
ENSMUSG00000056204	8	70646435	70660388	-1	Pgpep1	0.215726	0.041051	0.999929
ENSMUSG00000007950	8	71456705	71463655	-1	Abhd8	-0.172156	0.0467709	0.999929
ENSMUSG00000034799	8	71624417	71671757	-1	Unc13a	-0.225422	0.00948402	0.999929
ENSMUSG00000031765	8	94179082	94180327	1	Mt1	-0.522168	0.0226579	0.999929
ENSMUSG00000034361	8	94532990	94570531	1	Cpne2	-0.340003	0.00711146	0.999929
ENSMUSG00000036564	8	95676980	95715119	1	Ndrg4	-0.2008	0.00799643	0.999929
ENSMUSG00000031887	8	105258286	105264609	-1	Tradd	-0.469402	0.0490294	0.999929
ENSMUSG00000003657	8	110137502	110168210	-1	Calb2	-0.278806	0.0209608	0.999929
ENSMUSG00000033763	8	110721476	110741400	1	Mtss2	-0.190507	0.0233856	0.999929
ENSMUSG00000025316	8	121949750	122029258	1	Banp	-0.275222	0.0165017	0.999929
ENSMUSG00000033998	8	125995170	126030685	1	Kcnk1	-0.374478	0.0247001	0.999929
ENSMUSG00000074505	9	15910189	16501285	-1	Fat3	0.16725	0.0396157	0.999929
ENSMUSG00000038884	9	20868642	20874307	1	Shfl	-0.71053	0.0165274	0.999929
ENSMUSG00000032178	9	21367871	21405361	1	Ilf3	0.16133	0.0323463	0.999929
ENSMUSG00000043067	9	24411776	24503140	-1	Dpy19l1	0.280146	0.000799447	0.999929
ENSMUSG00000038119	9	35421128	35507652	1	Cdon	0.305239	0.00363303	0.999929
ENSMUSG00000053310	9	37544492	37552904	-1	Nrgn	-0.534461	0.00201749	0.999929
ENSMUSG00000070304	9	45117782	45130070	1	Scn2b	-0.297938	0.0339307	0.999929
ENSMUSG00000066705	9	45370185	45396159	1	Fxyd6	-0.208787	0.0115698	0.999929
ENSMUSG00000032087	9	45426628	45753712	1	Dscaml1	-0.231521	0.0244767	0.999929
ENSMUSG00000042195	9	53771538	53818154	1	Slc35f2	-0.399387	0.0248672	0.999929
ENSMUSG00000066607	9	58488603	58499780	1	Insyn1	-0.251876	0.015628	0.999929
ENSMUSG00000007892	9	61913284	61914542	-1	Rplp1	-0.240213	0.0145301	0.999929
ENSMUSG00000032254	9	61915905	61946774	-1	Kif23	0.422704	0.0089769	0.999929
ENSMUSG00000032397	9	64281581	64305424	1	Tipin	0.276183	0.0328291	0.999929
ENSMUSG00000086296	9	106148687	106160201	1	D030055H07Rik	0.505896	0.0409446	0.999929
ENSMUSG00000032575	9	106838312	106891979	-1	Manf	-0.314803	0.00129711	0.999929
ENSMUSG00000010064	9	107650634	107669530	-1	Slc38a3	-0.247543	0.0417625	0.999929
ENSMUSG00000032936	9	107935674	107949691	1	Camkv	-0.30403	0.00541878	0.999929
ENSMUSG00000032482	9	110243783	110262576	1	Cspg5	-0.228007	0.0176249	0.999929
ENSMUSG00000032446	9	118478212	118486132	1	Eomes	0.219119	0.0401391	0.999929
ENSMUSG00000054871	9	123259053	123260764	-1	Tmem158	-0.296303	0.0135426	0.999929
ENSMUSG00000064337	MT	70	1024	1	mt-Rnr1	-0.225854	0.00988876	0.999929
ENSMUSG00000031144	X	7638471	7653256	1	Syp	-0.215936	0.0237712	0.999929
ENSMUSG00000039278	X	7919822	7924410	1	Pcsk1n	-0.239425	0.0051898	0.999929
ENSMUSG00000031167	X	8138975	8145880	-1	Rbm3	0.26169	0.0123321	0.999929
ENSMUSG00000000787	X	13280970	13294052	1	Ddx3x	0.238021	0.00160449	0.999929
ENSMUSG00000037010	X	48025146	48034853	-1	Apln	-0.620607	0.000883279	0.999929
ENSMUSG00000031109	X	49009707	49288259	-1	Enox2	0.366111	0.0294978	0.999929
ENSMUSG00000036198	X	49463945	49500244	1	Arhgap36	-0.613972	0.00912812	0.999929
ENSMUSG00000031119	X	52053021	52165252	-1	Gpc4	0.274322	0.0381957	0.999929
ENSMUSG00000034311	X	100625737	100727214	1	Kif4	0.288037	0.0233382	0.999929
ENSMUSG00000031428	X	136993155	136998472	1	Zcchc18	-0.148929	0.049464	0.999929
ENSMUSG00000031278	X	142317993	142390535	-1	Acsl4	0.209667	0.0456551	0.999929
ENSMUSG00000040586	X	166390033	166440704	-1	Ofd1	0.379974	0.0112925	0.999929

## Sheet: GO analysis (female)
Table S3F: GO analysis of DEGs from female samples, Stress v.s. Control. Pvalue < 0.05; N=4 control, 4 stress.
Up regulated genes, logFC > 0.
Enrichment FDR	nGenes	Pathway Genes	Fold Enrichment	Pathway	Genes
7.9793e-08	15	270	8.50233	Nuclear chromosome segregation	Cdc20 Ncapg Top2a Rb1 Cenpf Nek2 Nuf2 Knstrn Kif2c Kntc1 Kif23 Kif4 Ncaph Bub1b Kifc1
8.4507e-09	14	185	11.5816	Sister chromatid segregation	Cdc20 Ncapg Top2a Rb1 Nek2 Nuf2 Knstrn Kif2c Kntc1 Kif23 Kif4 Ncaph Bub1b Kifc1
1.14161e-08	13	157	12.6723	Mitotic sister chromatid segregation	Cdc20 Ncapg Rb1 Nek2 Nuf2 Knstrn Kif2c Kntc1 Kif23 Kif4 Ncaph Bub1b Kifc1
4.19853e-09	18	329	8.37312	Chromosome segregation	Ddx3x Cdc20 Ncapg Top2a Rb1 Cenpf Nek2 Nuf2 Knstrn Kif2c Kntc1 Rad18 Kif23 Kif4 Ncaph Bub1b Cenph Kifc1
1.02577e-08	22	578	5.82513	Cell division	Cdc20 Ncapg Top2a Rb1 Son Cdca3 Nek2 Nuf2 Knstrn Tpx2 Kif2c Cenpa Kntc1 Kif23 Tipin Kif4 Ncaph Txnip Bub1b Sox5 Cdk7 Kifc1
3.90509e-10	28	810	5.29034	Mitotic cell cycle	Ddx3x Cdc20 Pole Ncapg Rb1 Son Cenpf Nek2 Angel2 Nuf2 Knstrn Tpx2 Iqgap3 Kif2c Cenpa Kntc1 Xpc Rrm1 Kif23 Tipin Kif4 Ncaph Tacc3 Cdkn1c Bub1b Cenph Ticrr Kifc1
2.5887e-10	26	663	6.00165	Mitotic cell cycle proc.	Ddx3x Cdc20 Pole Ncapg Rb1 Son Cenpf Nek2 Nuf2 Knstrn Tpx2 Iqgap3 Kif2c Cenpa Kntc1 Xpc Kif23 Tipin Kif4 Ncaph Tacc3 Cdkn1c Bub1b Cenph Ticrr Kifc1
7.46668e-09	30	1079	4.25511	Cell cycle proc.	Ddx3x Cdc20 Pole Ncapg Top2a Rb1 Son Cenpf Nek2 Nuf2 Knstrn Tpx2 Iqgap3 Kif2c Cenpa Kntc1 Xpc Sfrp1 Kif23 Tipin Kif4 Ncaph Tacc3 Cdkn1c Bub1b Cirbp Cenph Ticrr Mn1 Kifc1
8.4507e-09	37	1648	3.43601	Cell cycle	Ddx3x Cdc20 Pole Ncapg Nr2e1 Top2a Rb1 Son Cdca3 Cenpf Nek2 Angel2 Nuf2 Knstrn Tpx2 Iqgap3 Kif2c Cenpa Kntc1 Xpc Rrm1 Sfrp1 Kif23 Tipin Kif4 Ncaph Melk Tacc3 Cdkn1c Txnip Bub1b Cirbp Cenph Ticrr Cdk7 Mn1 Kifc1
2.5887e-10	30	897	5.11846	Chromosome organization	Hnrnpd Ddx3x Cdc20 Anp32e Ncapg H3f3b Top2a Rb1 Parn Xrcc5 Nek2 Nuf2 Knstrn Chd1l Kif2c Cenpa Kntc1 Xpc Kif23 Kif4 Tdg Ncaph H1f2 Bub1b Kdm7a Cenph Zfp462 Cecr2 Kifc1 H1f0
Down regulated genes, logFC < 0.
Enrichment FDR	nGenes	Pathway Genes	Fold Enrichment	Pathway	Genes
1.1132e-10	37	699	4.25895	Chemical synaptic transmission	Apoe Cacnb3 Calb2 Mef2c Slc12a5 Rac3 Crhr1 Grm1 Xbp1 Doc2b Cacna1g Jph4 Sybu Syngr1 Shisa9 Shank3 Cnih3 Gucy1b1 Ncdn Dmpk Syp Cspg5 Gucy1a1 Unc13a Sncb Vgf Rgs4 Lrfn2 Nrgn Gabra5 Camk2b Lrrtm1 Cacng3 Insyn1 Lgi1 Septin5 Prkcg
1.1132e-10	37	699	4.25895	Anterograde trans-synaptic signaling	Apoe Cacnb3 Calb2 Mef2c Slc12a5 Rac3 Crhr1 Grm1 Xbp1 Doc2b Cacna1g Jph4 Sybu Syngr1 Shisa9 Shank3 Cnih3 Gucy1b1 Ncdn Dmpk Syp Cspg5 Gucy1a1 Unc13a Sncb Vgf Rgs4 Lrfn2 Nrgn Gabra5 Camk2b Lrrtm1 Cacng3 Insyn1 Lgi1 Septin5 Prkcg
1.25867e-10	37	707	4.21075	Trans-synaptic signaling	Apoe Cacnb3 Calb2 Mef2c Slc12a5 Rac3 Crhr1 Grm1 Xbp1 Doc2b Cacna1g Jph4 Sybu Syngr1 Shisa9 Shank3 Cnih3 Gucy1b1 Ncdn Dmpk Syp Cspg5 Gucy1a1 Unc13a Sncb Vgf Rgs4 Lrfn2 Nrgn Gabra5 Camk2b Lrrtm1 Cacng3 Insyn1 Lgi1 Septin5 Prkcg
9.41141e-11	39	738	4.25193	Synaptic signaling	Apoe Cacnb3 Calb2 Mef2c Slc12a5 Rac3 Crhr1 Grm1 Xbp1 Doc2b Cacna1g Jph4 Sybu Syngr1 Shisa9 Shank3 Ache Cnih3 Gucy1b1 Ncdn Dmpk Rgs10 Syp Cspg5 Gucy1a1 Unc13a Sncb Vgf Rgs4 Lrfn2 Nrgn Gabra5 Camk2b Lrrtm1 Cacng3 Insyn1 Lgi1 Septin5 Prkcg
1.18124e-06	25	493	4.0801	Reg. of trans-synaptic signaling	Apoe Cacnb3 Calb2 Mef2c Crhr1 Grm1 Jph4 Sybu Syngr1 Shisa9 Shank3 Ncdn Dmpk Syp Cspg5 Unc13a Vgf Rgs4 Lrfn2 Nrgn Camk2b Lrrtm1 Cacng3 Lgi1 Prkcg
1.1132e-10	56	1496	3.01186	Cell-cell signaling	Apoe Klf4 Cacnb3 Calb2 Mef2c Cav1 Dynll1 Slc12a5 Rac3 Crhr1 Scn1b Grm1 Pfkl Igfbp3 Xbp1 Doc2b Cacna1g Jph4 Sybu Myc Syngr1 Shisa9 Shank3 Adcy5 Ache Bad Cnih3 Gucy1b1 Ncdn Dmpk Rgs10 Syp Thy1 Cspg5 Gucy1a1 Unc13a Sncb Apln Vgf Rgs4 Gabbr2 Lrfn2 Inhba Lyn Nrgn Gabra5 Camk2b Lrrtm1 Cacng3 Insyn1 Lgi1 Septin5 Gpr27 Selenom Prkcg Pcp4
2.05969e-10	62	1841	2.70966	Reg. of transport	Bbc3 Apoe Cacnb3 Mef2c Syngr3 Cav1 Dynll1 Slc38a3 Sptbn4 Myo1c Crhr1 Scn1b Pfkl Hcn2 Igfbp3 Xbp1 Doc2b Cacna1g Jph4 Sybu Myc Cacna1i Shisa9 Shank3 Adcy5 Vegfa Bad Kcnip2 Caly Nppc Cnih3 Kcnq5 Dmpk Bag3 Syp Thy1 Cspg5 Arhgap44 Unc13a Kcnh4 Mlc1 Ndrg4 Fxyd7 Apln Atp8a1 Rgs4 Pacsin1 Inhba Atp1b2 Rap1gap Lyn Kcnj12 Trim46 Lrrtm1 Cacng3 Fxyd6 Scn2b Septin5 Gpr27 Prkcg Cdk5r2 Pcp4
1.02015e-07	55	1765	2.50724	Neurogenesis	Apoe Klf4 Mef2c Cav1 Rnf112 Sptbn4 Cntnap1 Slc12a5 Rac3 Scn1b Stmn4 Myc Bcl6 Shank3 Faim2 Ache Vegfa Bhlhe22 Kcnip2 Ngef Hspa5 Gsn Dok5 Ncdn Uchl1 Npy Bhlhe40 Ret Thy1 Dscaml1 Cspg5 Plppr5 Arhgap44 Inpp5j Unc13a Ndrg4 Psd Satb2 Pacsin1 Inhba Atp1b2 Rap1gap Lyn Trim46 Plppr4 Olig1 Rnd1 Gabra5 Camk2b Tubb2a Cend1 Gstp1 Lgi1 Cdk5r2 Pcp4
3.88184e-07	51	1627	2.52209	Generation of neurons	Apoe Klf4 Mef2c Cav1 Rnf112 Sptbn4 Cntnap1 Slc12a5 Rac3 Scn1b Stmn4 Myc Bcl6 Shank3 Faim2 Ache Vegfa Kcnip2 Ngef Hspa5 Dok5 Ncdn Uchl1 Npy Bhlhe40 Ret Thy1 Dscaml1 Plppr5 Arhgap44 Inpp5j Unc13a Ndrg4 Psd Satb2 Pacsin1 Inhba Atp1b2 Rap1gap Lyn Trim46 Plppr4 Olig1 Rnd1 Gabra5 Camk2b Tubb2a Cend1 Lgi1 Cdk5r2 Pcp4
9.68757e-07	47	1470	2.57252	Neuron differentiation	Apoe Klf4 Mef2c Cav1 Rnf112 Sptbn4 Cntnap1 Slc12a5 Rac3 Scn1b Stmn4 Bcl6 Shank3 Faim2 Ache Vegfa Kcnip2 Ngef Hspa5 Dok5 Ncdn Uchl1 Npy Ret Thy1 Dscaml1 Plppr5 Arhgap44 Inpp5j Unc13a Ndrg4 Psd Satb2 Pacsin1 Inhba Atp1b2 Rap1gap Lyn Trim46 Plppr4 Olig1 Rnd1 Gabra5 Camk2b Cend1 Lgi1 Pcp4
