# Supplementary material for: Transcriptomic profiling of the developing brain revealed cell-type and brain-region specificity in a mouse model of prenatal stress
Source: BMC Genomics. 2023 Feb 24;24:86. doi: 10.1186/s12864-023-09186-8 (PMC9951484; doi:10.1186/s12864-023-09186-8)
Supplement: Supplementary file 9 — Additional file 9. Table S4A. Top 10 pathways in positive and negative GSEA results of all differential expressed genes, Stress v.s. Control. N=9 control, 7 stress. [file 12864_2023_9186_MOESM9_ESM.xlsx]

## Sheet: GSEA_KEGG
Table S4A: Top 10 pathways in positive and negative GSEA results of all differential expressed genes, Stress v.s. Control. N=9 control, 7 stress.
Gene Set	Description	Size	Leading Edge Number	ES	NES	P Value	FDR
mmu04010	MAPK signaling pathway	22	14	-0.54652	-2.2694	<2.2e-16	0.0028932
mmu04080	Neuroactive ligand-receptor interaction	12	11	-0.70588	-2.3843	<2.2e-16	0.0028932
mmu04014	Ras signaling pathway	18	17	-0.57734	-2.2278	<2.2e-16	0.0057863
mmu04072	Phospholipase D signaling pathway	12	10	-0.62707	-2.0963	<2.2e-16	0.022784
mmu04015	Rap1 signaling pathway	21	17	-0.50432	-2.0529	0.0016779	0.026039
mmu04151	PI3K-Akt signaling pathway	17	14	-0.50625	-1.9208	0.0065041	0.067748
mmu04725	Cholinergic synapse	9	9	-0.61217	-1.8539	0.012027	0.068713
mmu04742	Taste transduction	6	6	-0.72023	-1.8564	0.0037453	0.075544
mmu00983	Drug metabolism	5	5	0.70377	1.8269	0.0044543	0.076719
mmu04510	Focal adhesion	13	11	-0.54521	-1.8647	0.0051724	0.078658
mmu04723	Retrograde endocannabinoid signaling	8	7	-0.66122	-1.87	0.010471	0.085969
mmu04110	Cell cycle	16	13	0.46005	1.8727	0.0051948	0.087186
mmu00240	Pyrimidine metabolism	6	6	0.7051	1.92	0.0022371	0.12479
mmu05170	Human immunodeficiency virus 1 infection	8	8	0.25047	0.77406	0.76887	0.82742
mmu04210	Apoptosis	5	5	0.26415	0.67124	0.87277	0.86773
mmu05034	Alcoholism	9	2	0.23393	0.77885	0.73206	0.86912
mmu04152	AMPK signaling pathway	5	5	0.27358	0.68714	0.86207	0.8944
mmu04218	Cellular senescence	10	6	0.22886	0.78179	0.73843	0.91928
mmu04550	Signaling pathways regulating pluripotency of stem cells	5	5	0.31321	0.79353	0.75052	0.95878
mmu05203	Viral carcinogenesis	9	7	0.30049	0.97078	0.49779	0.95955
