# Supplementary material for: Transcriptomic profiling of the developing brain revealed cell-type and brain-region specificity in a mouse model of prenatal stress
Source: BMC Genomics. 2023 Feb 24;24:86. doi: 10.1186/s12864-023-09186-8 (PMC9951484; doi:10.1186/s12864-023-09186-8)
Supplement: Supplementary file 10 — Additional file 10. Table S5A. Cell type specific enrichment analysis of Class with up-regulated genes. Log2FC > 0; Padj < 0.05. N=9 control, 7 stress. Table S5B. Cell type specific enrichment analysis of Class with down-regulated genes. Log2FC < 0; Padj < 0.05. N=9 control, 7 stress. Table S5C. Cell type specific enrichment analysis of SubClass with up-regulated genes. Log2FC > 0; Padj < 0.05. N=9 control, 7 stress. Table S5D. Cell type specific enrichment analysis of SubClass with down-regulated genes. Log2FC < 0; Padj < 0.05. N=9 control, 7 stress. [file 12864_2023_9186_MOESM10_ESM.xlsx]

## Sheet: Class_up_regulated
Table S5A: Cell type specific enrichment analysis of Class with up-regulated genes. Log2FC > 0; Padj < 0.05. N=9 control, 7 stress.
Class	Pvalue	Distance	FDR
Mesenchyme	0	0.497901	0
Radial glia	0	0.565373	0
Glioblast	7.23532e-13	0.25468	3.07501e-12
Olfactory ensheathing cell	6.57463e-12	0.24442	2.23537e-11
Ependymal	1.23985e-10	0.230058	3.51292e-10
Neuroblast	3.17788e-10	0.225262	7.71771e-10
Oligodendrocyte	7.8514e-08	0.194831	1.66842e-07
Vascular	3.29237e-07	0.1861	6.21893e-07
Immune	6.4569e-06	0.166517	1.09767e-05
Pineal gland	0.00295201	0.116259	0.00456219
Choroid plexus	0.489401	0.0407184	0.693319
Schwann cell	0.657688	0.0311808	0.798621
Subcommissural organ	0.627355	0.0328907	0.798621
Blood	0.905255	0.0151972	0.972884
Fibroblast	0.972884	0.0079866	0.972884
Neuron	0.972422	0.00805517	0.972884

## Sheet: Class_down_regulated
Table S5B: Cell type specific enrichment analysis of Class with down-regulated genes. Log2FC < 0; Padj < 0.05. N=9 control, 7 stress.
Class	Pvalue	Distance	FDR
Ependymal	0	0.27425	0
Neuron	0	0.431912	0
Oligodendrocyte	4.44089e-16	0.244069	2.51651e-15
Blood	5.49113e-11	0.199719	1.86698e-10
Vascular	4.54448e-11	0.200517	1.86698e-10
Choroid plexus	0.000399807	0.114937	0.00113279
Subcommissural organ	0.00100603	0.107947	0.00244322
Fibroblast	0.00550898	0.0937108	0.0117066
Glioblast	0.0265696	0.0782642	0.0501869
Neuroblast	0.0818245	0.0650094	0.139102
Olfactory ensheathing cell	0.110051	0.0610398	0.170078
Pineal gland	0.167723	0.0549039	0.237607
Immune	0.432301	0.0376284	0.565317
Schwann cell	0.483121	0.0350464	0.586647
Mesenchyme	0.999679	0.000735954	0.999679
Radial glia	0.985433	0.00497741	0.999679

## Sheet: SubClass_up_regulated
Table S5C: Cell type specific enrichment analysis of SubClass with up-regulated genes. Log2FC > 0; Padj < 0.05. N=9 control, 7 stress.
Class	Pvalue	Distance	FDR
Angioblast_Vascular	0	0.417022	0
Bergmann glia_Radial glia	0	0.459747	0
Cortical hem_Radial glia	0	0.464031	0
Cycling microglia_Immune	0	0.299119	0
Cycling perivascular macrophages_Immune	0	0.374513	0
Diencephalon_Radial glia	0	0.505158	0
Dorsal diencephalon_Radial glia	0	0.568283	0
Dorsal forebrain_Radial glia	0	0.548745	0
Dorsal hindbrain_Radial glia	0	0.496496	0
Early fibroblasts_Fibroblast	0	0.389553	0
Early macrophage_Immune	0	0.354452	0
Forebrain GABAergic_Neuroblast	0	0.533224	0
Forebrain_Glioblast	0	0.527858	0
Forebrain_Radial glia	0	0.588011	0
Hindbrain glycinergic_Neuroblast	0	0.306002	0
Hindbrain_Radial glia	0	0.537632	0
Mesenchyme_Mesenchyme	0	0.486764	0
Midbrain_Radial glia	0	0.580316	0
Mixed region_Glioblast	0	0.476886	0
Mixed region_Neuroblast	0	0.558229	0
Mixed region_Radial glia	0	0.590888	0
Neuronal intermediate progenitor_Neuroblast	0	0.525733	0
Oligodendrocyte precursor cell_Oligodendrocyte	0	0.318953	0
Pericyte_Vascular	0	0.328429	0
PreOPC_Glioblast	0	0.379558	0
Undefined_Glioblast	0	0.327922	0
Undefined_Neuroblast	0	0.534185	0
Undefined_Radial glia	0	0.527808	0
Olfactory ensheathing cell_Olfactory ensheathing cell	2.22045e-16	0.289843	7.77156e-16
Hindbrain_Neuroblast	2.9976e-15	0.278553	1.01532e-14
Mixed region_Ependymal	1.16573e-14	0.27283	3.82507e-14
Midbrain_Neuroblast	2.0095e-14	0.270518	6.39388e-14
Undefined_Ependymal	1.29841e-12	0.252002	4.00978e-12
Forebrain_Neuroblast	2.67653e-12	0.24865	8.02958e-12
Pia 3_Fibroblast	1.42452e-10	0.229357	4.15486e-10
Cajal-Retzius_Neuroblast	1.66991e-08	0.20384	4.73894e-08
Mixed region glutamatergic_Neuroblast	4.90012e-08	0.197619	1.35398e-07
Endothelial_Vascular	1.33186e-07	0.191659	3.58578e-07
Undefined_Vascular	1.6955e-07	0.190192	4.4507e-07
Diencephalic roof plate_Radial glia	2.04015e-06	0.174359	5.22478e-06
Pineal gland_Pineal gland	1.30282e-05	0.161552	3.25705e-05
Hindbrain GABAergic_Neuroblast	0.000161655	0.142323	0.000394739
Sensory neuron_Neuroblast	0.000212501	0.140076	0.000507106
Late isthmic organizer_Radial glia	0.000435689	0.133998	0.00101661
Midbrain glutamatergic_Neuroblast	0.000501991	0.132766	0.00114585
Forebrain glutamatergic_Neuroblast	0.000755053	0.12915	0.00168682
Midbrain GABAergic_Neuroblast	0.00578681	0.109336	0.0126587
Forebrain astrocyte_Glioblast	0.00726586	0.106894	0.0155697
Ependymal-like_Radial glia	0.0165121	0.0975783	0.0346755
Thalamus glutamatergic_Neuroblast	0.0187661	0.0960449	0.038636
Midbrain_Glioblast	0.03359	0.0887346	0.0678259
Hindbrain_Glioblast	0.0534376	0.0824413	0.105867
Schwann cell_Schwann cell	0.108747	0.0717496	0.211453
Motor neuron_Neuron	0.125272	0.0694246	0.239155
Undefined_Immune	0.17078	0.0640372	0.320212
Midbrain-hindbrain GABAergic_Neuron	0.200067	0.0611025	0.368545
Spinal cord_Radial glia	0.207326	0.0604221	0.375332
Choroid plexus_Choroid plexus	0.240113	0.0575341	0.42732
Mixed region astrocytes_Glioblast	0.253509	0.0564288	0.443641
Hindbrain glutamatergic_Neuroblast	0.38687	0.046941	0.665925
Committed oligodendrocyte precursor_Oligodendrocyte	0.430278	0.0442349	0.728696
Sensory neuron_Neuron	0.48411	0.0410269	0.80685
Diencephalon glutamatergic_Neuron	0.53096	0.0383259	0.85513
Hypothalamus_Radial glia	0.534698	0.038113	0.85513
Subcommissural organ hypendymal cell_Subcommissural organ	0.53751	0.037953	0.85513
Arachnoid_Fibroblast	0.988338	0.00521706	0.999936
Axon tract-associated microglia_Immune	0.997143	0.00257632	0.999936
Cajal-Retzius_Neuron	0.994606	0.00354244	0.999936
Cerebellum GABAergic_Neuron	0.993564	0.00387072	0.999936
Cerebellum glutamatergic_Neuron	0.880479	0.0171855	0.999936
Cortical or hippocampal glutamatergic_Neuron	0.977784	0.00721994	0.999936
Dorsal midbrain glutamatergic_Neuron	0.906569	0.015086	0.999936
Dura_Fibroblast	0.971203	0.00823385	0.999936
Epithalamus glutamatergic_Neuron	0.999598	0.000966121	0.999936
Erythrocyte_Blood	0.990232	0.00477243	0.999936
Erythroid progenitor_Blood	0.984819	0.00595775	0.999936
Forebrain GABAergic_Neuron	0.989455	0.00495942	0.999936
Forebrain glutamatergic_Neuron	0.994198	0.00367438	0.999936
Hindbrain GABAergic_Neuron	0.912881	0.0145427	0.999936
Hindbrain glutamatergic_Neuron	0.945575	0.011395	0.999936
Hindbrain glycinergic_Neuron	0.999174	0.00138477	0.999936
Hindbrain serotoninergic_Neuron	0.955093	0.010325	0.999936
Hypothalamus glutamatergic_Neuron	0.943629	0.0116028	0.999936
Hypothalamus_Neuron	0.999013	0.00151359	0.999936
Infiltrating immune_Immune	0.992817	0.00408991	0.999936
Intermediate meninges 1_Fibroblast	0.986864	0.0055391	0.999936
Intermediate meninges 2_Fibroblast	0.804068	0.022494	0.999936
Midbrain dopaminergic_Neuron	0.999212	0.00135257	0.999936
Midbrain GABAergic_Neuron	0.76409	0.0249862	0.999936
Midbrain glutamatergic_Neuron	0.99562	0.00319132	0.999936
Mixed region and neurotransmitter_Neuron	0.999743	0.000772897	0.999936
Mixed region GABAergic_Neuron	0.999285	0.00128816	0.999936
Mixed region glutamatergic_Neuron	0.999571	0.000998325	0.999936
Mixed region_Neuron	0.999784	0.000708489	0.999936
Non-cycling microglia_Immune	0.997284	0.00251192	0.999936
Non-cycling perivascular macrophages_Immune	0.985892	0.00574167	0.999936
Perivascular fibroblast-like cells_Fibroblast	0.992359	0.00421873	0.999936
Pia 1_Fibroblast	0.984491	0.00602216	0.999936
Pia 2_Fibroblast	0.976026	0.00750354	0.999936
Posterior hindbrain glutamatergic_Neuron	0.999936	0.000386449	0.999936
Undefined_Blood	0.831977	0.0206594	0.999936
Undefined_Fibroblast	0.977148	0.00732382	0.999936
Undefined_Neuron	0.9967	0.00276955	0.999936
Vascular smooth muscle_Vascular	0.917545	0.0141303	0.999936

## Sheet: SubClass_down_regulated
Table S5D: Cell type specific enrichment analysis of SubClass with down-regulated genes. Log2FC < 0; Padj < 0.05. N=9 control, 7 stress.
Class	Pvalue	Distance	FDR
Cajal-Retzius_Neuron	0	0.340275	0
Cerebellum GABAergic_Neuron	0	0.433449	0
Cortical or hippocampal glutamatergic_Neuron	0	0.318163	0
Dorsal midbrain glutamatergic_Neuron	0	0.447567	0
Epithalamus glutamatergic_Neuron	0	0.401809	0
Forebrain glutamatergic_Neuron	0	0.405196	0
Hindbrain GABAergic_Neuron	0	0.273295	0
Hindbrain glutamatergic_Neuron	0	0.2792	0
Hindbrain glycinergic_Neuron	0	0.306069	0
Hindbrain serotoninergic_Neuron	0	0.376127	0
Hypothalamus_Neuron	0	0.34721	0
Midbrain dopaminergic_Neuron	0	0.353978	0
Midbrain glutamatergic_Neuron	0	0.323968	0
Mixed region and neurotransmitter_Neuron	0	0.590205	0
Mixed region GABAergic_Neuron	0	0.530655	0
Mixed region glutamatergic_Neuron	0	0.517856	0
Mixed region_Neuron	0	0.41768	0
Motor neuron_Neuron	0	0.418502	0
Posterior hindbrain glutamatergic_Neuron	0	0.461941	0
Sensory neuron_Neuron	0	0.456855	0
Undefined_Ependymal	0	0.261563	0
Undefined_Neuron	0	0.438525	0
Undefined_Vascular	0	0.400743	0
Sensory neuron_Neuroblast	2.22045e-16	0.246189	9.71445e-16
Hypothalamus glutamatergic_Neuron	9.99201e-16	0.241626	4.19664e-15
Diencephalon glutamatergic_Neuron	1.23145e-09	0.186109	4.97315e-09
Undefined_Glioblast	4.79654e-09	0.179836	1.86532e-08
Undefined_Blood	6.70442e-09	0.178257	2.51416e-08
Cerebellum glutamatergic_Neuron	1.20889e-08	0.175443	4.37703e-08
Committed oligodendrocyte precursor_Oligodendrocyte	3.00795e-08	0.171	1.05278e-07
Midbrain GABAergic_Neuron	1.83349e-05	0.135699	6.21022e-05
Oligodendrocyte precursor cell_Oligodendrocyte	0.000177284	0.120762	0.000581713
Mixed region astrocytes_Glioblast	0.00265868	0.100059	0.00845943
Ependymal-like_Radial glia	0.00317681	0.0985451	0.00981073
Vascular smooth muscle_Vascular	0.00495706	0.094657	0.0148712
Mixed region_Neuroblast	0.00632614	0.0924564	0.0184513
Choroid plexus_Choroid plexus	0.00848776	0.0897325	0.0240869
Endothelial_Vascular	0.011347	0.0869584	0.0313535
Dura_Fibroblast	0.0143448	0.0846519	0.0386205
Forebrain GABAergic_Neuron	0.022971	0.0798185	0.0602989
Pericyte_Vascular	0.0288524	0.0773701	0.0721309
Subcommissural organ hypendymal cell_Subcommissural organ	0.0282123	0.0776144	0.0721309
Pia 1_Fibroblast	0.0337915	0.0756263	0.0825142
Hindbrain_Glioblast	0.0397817	0.0737822	0.0949335
Pia 2_Fibroblast	0.0407632	0.0735028	0.0951141
Undefined_Neuroblast	0.0436752	0.072706	0.0996935
Mixed region_Glioblast	0.0502145	0.0710675	0.112181
Axon tract-associated microglia_Immune	0.0555489	0.069858	0.119033
Intermediate meninges 1_Fibroblast	0.054688	0.0700465	0.119033
Midbrain-hindbrain GABAergic_Neuron	0.0582849	0.0692746	0.122398
Perivascular fibroblast-like cells_Fibroblast	0.0655689	0.0678244	0.134995
Spinal cord_Radial glia	0.0917508	0.0635052	0.185266
Pia 3_Fibroblast	0.0975786	0.0626812	0.193316
Late isthmic organizer_Radial glia	0.100671	0.0622597	0.195748
Angioblast_Vascular	0.111216	0.060894	0.212321
Olfactory ensheathing cell_Olfactory ensheathing cell	0.145137	0.0570844	0.272132
Undefined_Fibroblast	0.185265	0.0533525	0.341278
Intermediate meninges 2_Fibroblast	0.23411	0.0495117	0.42382
Hindbrain glutamatergic_Neuroblast	0.269007	0.0470832	0.478741
Diencephalic roof plate_Radial glia	0.350969	0.0420451	0.600569
Non-cycling perivascular macrophages_Immune	0.353408	0.0419059	0.600569
Undefined_Immune	0.354622	0.0418367	0.600569
Cycling microglia_Immune	0.409542	0.0388228	0.682571
Mixed region_Ependymal	0.417301	0.0384125	0.684635
Arachnoid_Fibroblast	0.443436	0.0370535	0.705467
Midbrain_Glioblast	0.441815	0.0371369	0.705467
Bergmann glia_Radial glia	0.4649	0.0359605	0.728575
PreOPC_Glioblast	0.512942	0.0335727	0.792043
Non-cycling microglia_Immune	0.593227	0.029692	0.902737
Hindbrain_Neuroblast	0.628014	0.0280251	0.938155
Pineal gland_Pineal gland	0.634371	0.02772	0.938155
Early fibroblasts_Fibroblast	0.649385	0.0269983	0.947019
Early macrophage_Immune	0.682109	0.0254146	0.981116
Cajal-Retzius_Neuroblast	0.960418	0.00825748	0.999912
Cortical hem_Radial glia	0.934332	0.0107088	0.999912
Cycling perivascular macrophages_Immune	0.87118	0.0152589	0.999912
Diencephalon_Radial glia	0.999912	0.000386449	0.999912
Dorsal diencephalon_Radial glia	0.999843	0.000515265	0.999912
Dorsal forebrain_Radial glia	0.999331	0.00106273	0.999912
Dorsal hindbrain_Radial glia	0.999113	0.00122375	0.999912
Erythrocyte_Blood	0.999703	0.000708489	0.999912
Erythroid progenitor_Blood	0.962301	0.00805478	0.999912
Forebrain astrocyte_Glioblast	0.798105	0.0195127	0.999912
Forebrain GABAergic_Neuroblast	0.999371	0.00103053	0.999912
Forebrain glutamatergic_Neuroblast	0.961664	0.00812393	0.999912
Forebrain_Glioblast	0.801468	0.01933	0.999912
Forebrain_Neuroblast	0.999331	0.00106273	0.999912
Forebrain_Radial glia	0.999646	0.000772897	0.999912
Hindbrain GABAergic_Neuroblast	0.998469	0.00160826	0.999912
Hindbrain glycinergic_Neuroblast	0.800633	0.0193754	0.999912
Hindbrain_Radial glia	0.944522	0.00981653	0.999912
Hypothalamus_Radial glia	0.854486	0.0162942	0.999912
Infiltrating immune_Immune	0.782571	0.0203453	0.999912
Mesenchyme_Mesenchyme	0.996502	0.00243232	0.999912
Midbrain GABAergic_Neuroblast	0.999018	0.00128816	0.999912
Midbrain glutamatergic_Neuroblast	0.903678	0.0130767	0.999912
Midbrain_Neuroblast	0.995178	0.00285668	0.999912
Midbrain_Radial glia	0.999675	0.000740693	0.999912
Mixed region glutamatergic_Neuroblast	0.796967	0.0195744	0.999912
Mixed region_Radial glia	0.998757	0.00144918	0.999912
Neuronal intermediate progenitor_Neuroblast	0.997791	0.00193224	0.999912
Schwann cell_Schwann cell	0.743038	0.0223931	0.999912
Thalamus glutamatergic_Neuroblast	0.996797	0.0023272	0.999912
Undefined_Radial glia	0.996655	0.00237836	0.999912
