# Supplementary material for: Transcriptomic profiling of the developing brain revealed cell-type and brain-region specificity in a mouse model of prenatal stress
Source: BMC Genomics. 2023 Feb 24;24:86. doi: 10.1186/s12864-023-09186-8 (PMC9951484; doi:10.1186/s12864-023-09186-8)
Supplement: Supplementary file 11 — Additional file 11. Table S6. Cell deconvolution analysis of current bulk RNA-seq using published scRNA-seq dataset from the mouse fetal brain at E15.5. [file 12864_2023_9186_MOESM11_ESM.xlsx]

## Sheet: FPKM_rmb_1_Class_CIBERSORTx_Job
Table S6: Cell deconvolution analysis of current bulk RNA-seq using published scRNA-seq dataset from the mouse fetal brain at E15.5.
Sample ID	Neuron	Neuroblast	Glioblast	Vascular cell	Radial glia	Olfactory ensheathing cell	Blood	Oligodendrocyte	Immune	Fibroblast	P-value	Correlation	RMSE
RNA-seq_Co_F36	0.556642	0.232145	0.128102	0.0335666	0.0246825	0.0203998	0.00446195	0	0	0	0	0.761101	0.961917
RNA-seq_Co_F37	0.552539	0.230128	0.127391	0.0415472	0.0223133	0.0215489	0.00453267	0	0	0	0	0.754143	0.962012
RNA-seq_Co_M30	0.541474	0.233226	0.132003	0.0333326	0.0394852	0.0172236	0.00325551	0	0	0	0	0.766633	0.962997
RNA-seq_Co_M31	0.556045	0.220948	0.128233	0.0423032	0.0229537	0.0260365	0.00348016	0	0	0	0	0.761478	0.962273
RNA-seq_Co_F50	0.529582	0.257653	0.154747	0.0282061	0	0.0238726	0.00593968	0	0	0	0	0.761449	0.959984
RNA-seq_Co_F54	0.563219	0.220643	0.145821	0.0392433	0	0.0274491	0.00362381	0	0	0	0	0.750511	0.962093
RNA-seq_Co_M40	0.55065	0.248233	0.141546	0.0342467	0.0092543	0.0123704	0.00369914	0	0	0	0	0.759058	0.962661
RNA-seq_Co_M44	0.548186	0.227271	0.154718	0.0446002	0	0.0212362	0.00398744	0	0	0	0	0.758891	0.961531
RNA-seq_Co_M47	0.567574	0.222171	0.1285	0.0374999	0.0160787	0.0262187	0.00195672	0	0	0	0	0.765737	0.962951
RNA-seq_St_F34	0.529475	0.249048	0.132002	0.0278038	0.0417509	0.0160086	0.0039125	0	0	0	0	0.760267	0.963088
RNA-seq_St_F35	0.548266	0.248355	0.12004	0.0250953	0.0236892	0.0303377	0.00421676	0	0	0	0	0.764169	0.96183
RNA-seq_St_M28	0.518203	0.250247	0.134567	0.0261767	0.0445247	0.0221238	0.00415842	0	0	0	0	0.76138	0.96265
RNA-seq_St_M29	0.507468	0.264885	0.1382	0.0327769	0.0287282	0.0243487	0.00359342	0	0	0	0	0.760435	0.962767
RNA-seq_St_F331	0.520032	0.238934	0.136251	0.0380612	0.0380695	0.0245476	0.0041049	0	0	0	0	0.762648	0.962169
RNA-seq_St_F342	0.520537	0.25823	0.137905	0.0323805	0.0244101	0.0237101	0.0028264	0	0	0	0	0.758937	0.963273
RNA-seq_St_M291	0.52078	0.274954	0.160636	0.0226869	0	0.0173079	0.00363479	0	0	0	0	0.758641	0.962484
Averge	0.539417	0.242317	0.137541	0.0337204	0.0209963	0.0221713	0.00383652	0	0	0
